# Supplementary material for: {2,2′-[1,1′-(Ethyl­enedioxy­dinitrilo)diethyl­idyne]di-1-naphtholato}copper(II)
Source: Acta Crystallogr Sect E Struct Rep Online. 2009 Jun 20;65(Pt 7):m802. doi: 10.1107/S1600536809023010 (PMC2969428; doi:10.1107/S1600536809023010)
Supplement: Supplementary file 1 [file e-65-0m802-sup1.cif]

##############################################################################
###                                                                        ###
###        Electronic paper (Acta Crystallographica Section E)             ###
###                                                                        ###
##############################################################################
#                                                                            #
# This CIF contains the data in a paper accepted for publication in Acta     #
# Crystallographica Section E. It conforms to the requirements of Notes      #
# for Authors for Section E, and has been peer reviewed under the auspices   #
# of the IUCr Commission on Journals.                                        #
#                                                                            #
# Full details of the Crystallographic Information File format               #
# are given in the paper "The Crystallographic Information File (CIF):       #
# a New Standard Archive File for Crystallography" by S. R. Hall, F. H.      #
# Allen and I. D. Brown [Acta Cryst. (1991), A47, 655-685].                  #
#                                                                            #
# The current version of the core CIF dictionary is obtainable from          #
# ftp://ftp.iucr.org/pub/cif_core.dic. The current version number is 2.4.    #
#                                                                            #
# Software is freely available for graphical display of the structure(s) in  #
# this CIF.  For information consult the CIF home page http://www.iucr.org/  #
# cif/home.html                                                              #
#                                                                            #
# This file may be used for bona fide research purposes within the           #
# scientific community so long as proper attribution is given to the journal # 
# article from which it was obtained.                                        #
#                                                                            #
##############################################################################
                                             
data_global
_audit_creation_method     SHELXL-97
_journal_data_validation_number     ?
_journal_date_recd_electronic     2009-06-12
_journal_date_accepted     2009-06-15
_journal_name_full     'Acta Crystallographica, Section E'
_journal_year     2009
_journal_volume     65
_journal_issue      7
_journal_page_first     m802
_journal_page_last     m802
_journal_paper_category     QM
_journal_coeditor_code     AT2815
_publ_contact_author_name     'Wen-Kui Dong'
_publ_contact_author_address
;
School of Chemical and Biological Engineering
 Lanzhou Jiaotong University
 Lanzhou 730070
 People's Republic of China
;
_publ_contact_author_email     dongwk@mail.lzjtu.cn
_publ_contact_author_fax     '+86 931 4956512'
_publ_contact_author_phone     '+86 931 4938703'
_publ_section_title
;
{2,2'-[1,1'-(Ethylenedioxydinitrilo)diethylidyne]di-1-naphtholato}copper(II)
;
loop_
    _publ_author_name
    _publ_author_address
    'Wen-Kui Dong'
;
 School of Chemical and Biological Engineering
 Lanzhou Jiaotong University
 Lanzhou 730070
 People's Republic of China
;
    'Jian-Chao Wu'
;
 School of Chemical and Biological Engineering
 Lanzhou Jiaotong University
 Lanzhou 730070
 People's Republic of China
;
    'Jian Yao'
;
 School of Chemical and Biological Engineering
 Lanzhou Jiaotong University
 Lanzhou 730070
 People's Republic of China
;
    'Shang-Sheng Gong'
;
 School of Chemical and Biological Engineering
 Lanzhou Jiaotong University
 Lanzhou 730070
 People's Republic of China
;
    'Jun-Feng Tong'
;
 School of Chemical and Biological Engineering
 Lanzhou Jiaotong University
 Lanzhou 730070
 People's Republic of China
;
data_I
_chemical_name_systematic
;
{2,2'-[1,1'-(Ethylenedioxydinitrilo)diethylidyne]di-1-naphtholato}copper(II)
;
_chemical_name_common     ?
_chemical_formula_moiety     'C26 H22 Cu N2 O4'
_chemical_formula_sum     'C26 H22 Cu N2 O4'
_chemical_formula_iupac     '[Cu (C26 H22 N2 O4)]'
_chemical_formula_weight     490.00
_chemical_melting_point     ?
_symmetry_cell_setting     monoclinic
_symmetry_space_group_name_H-M     'P 21/n'
_symmetry_space_group_name_Hall     '-P 2yn'
loop_
    _symmetry_equiv_pos_as_xyz
    'x, y, z'
    '-x+1/2, y+1/2, -z+1/2'
    '-x, -y, -z'
    'x-1/2, -y-1/2, z-1/2'
_cell_length_a     13.0288(17)
_cell_length_b     7.8934(12)
_cell_length_c     21.292(2)
_cell_angle_alpha     90.00
_cell_angle_beta     103.217(2)
_cell_angle_gamma     90.00
_cell_volume     2131.7(5)
_cell_formula_units_Z     4
_cell_measurement_reflns_used     2535
_cell_measurement_theta_min     3.018
_cell_measurement_theta_max     25.271
_cell_measurement_temperature     298(2)
_exptl_crystal_description     needle
_exptl_crystal_colour     dark-brown
_exptl_crystal_size_max     0.41
_exptl_crystal_size_mid     0.17
_exptl_crystal_size_min     0.07
_exptl_crystal_density_diffrn     1.527
_exptl_crystal_density_meas     ?
_exptl_crystal_density_method     'not measured'
_exptl_crystal_F_000     1012
_exptl_absorpt_coefficient_mu     1.062
_exptl_absorpt_correction_type     multi-scan
_exptl_absorpt_process_details     '(SADABS; Sheldrick, 1996)'
_exptl_absorpt_correction_T_min     0.6699
_exptl_absorpt_correction_T_max     0.9293
_exptl_special_details
;
;
_diffrn_ambient_temperature     298(2)
_diffrn_radiation_type     MoK\a
_diffrn_radiation_wavelength     0.71073
_diffrn_radiation_source     'fine-focus sealed tube'
_diffrn_radiation_monochromator     graphite
_diffrn_measurement_device_type     'Bruker SMART 1000 CCD area-detector'
_diffrn_measurement_method     '\f and \w'
_diffrn_detector_area_resol_mean     ?
_diffrn_reflns_number     10698
_diffrn_reflns_av_R_equivalents     0.0509
_diffrn_reflns_av_sigmaI/netI     0.0599
_diffrn_reflns_theta_min     1.68
_diffrn_reflns_theta_max     25.01
_diffrn_reflns_theta_full     25.01
_diffrn_measured_fraction_theta_max     0.997
_diffrn_measured_fraction_theta_full     0.997
_diffrn_reflns_limit_h_min     -15
_diffrn_reflns_limit_h_max     13
_diffrn_reflns_limit_k_min     -9
_diffrn_reflns_limit_k_max     9
_diffrn_reflns_limit_l_min     -25
_diffrn_reflns_limit_l_max     23
_diffrn_standards_number     ?
_diffrn_standards_interval_count     ?
_diffrn_standards_interval_time     ?
_diffrn_standards_decay_%     ?
_refine_special_details
;
Refinement of <i>F</i>^2^ against ALL reflections. The weighted <i>R</i>-factor
<i>wR</i> and goodness of fit <i>S</i> are based on <i>F</i>^2^, conventional
<i>R</i>-factors <i>R</i> are based on <i>F</i>, with <i>F</i> set to zero for
negative <i>F</i>^2^. The threshold expression of <i>F</i>^2^ >
\s(<i>F</i>^2^) is used only for calculating <i>R</i>-factors(gt) <i>etc</i>.
and is not relevant to the choice of reflections for refinement.
<i>R</i>-factors based on <i>F</i>^2^ are statistically about twice as large
as those based on <i>F</i>, and <i>R</i>- factors based on ALL data will be
even larger.
;
_reflns_number_total     3753
_reflns_number_gt     2278
_reflns_threshold_expression     I>2\s(I)
_refine_ls_structure_factor_coef     Fsqd
_refine_ls_matrix_type     full
_refine_ls_R_factor_all     0.0912
_refine_ls_R_factor_gt     0.0425
_refine_ls_wR_factor_gt     0.0835
_refine_ls_wR_factor_ref     0.1084
_refine_ls_goodness_of_fit_ref     1.032
_refine_ls_restrained_S_all     1.032
_refine_ls_number_reflns     3753
_refine_ls_number_parameters     298
_refine_ls_number_restraints     0
_refine_ls_hydrogen_treatment     constr
_refine_ls_weighting_scheme     calc
_refine_ls_weighting_details
         'calc w=1/[\s^2^(Fo^2^)+(0.0328P)^2^+2.0905P] where P=(Fo^2^+2Fc^2^)/3'
_atom_sites_solution_hydrogens     geom
_atom_sites_solution_primary     direct
_atom_sites_solution_secondary     difmap
_refine_ls_shift/su_max     0.001
_refine_ls_shift/su_mean     0.000
_refine_diff_density_max     0.293
_refine_diff_density_min     -0.414
_refine_ls_extinction_method     none
_refine_ls_extinction_coef     ?
loop_
    _atom_type_symbol
    _atom_type_description
    _atom_type_scat_dispersion_real
    _atom_type_scat_dispersion_imag
    _atom_type_scat_source
    'C' 'C' 0.0033 0.0016
                         'International Tables Vol C Tables 4.2.6.8 and 6.1.1.4'
    'H' 'H' 0.0000 0.0000
                         'International Tables Vol C Tables 4.2.6.8 and 6.1.1.4'
    'N' 'N' 0.0061 0.0033
                         'International Tables Vol C Tables 4.2.6.8 and 6.1.1.4'
    'O' 'O' 0.0106 0.0060
                         'International Tables Vol C Tables 4.2.6.8 and 6.1.1.4'
    'Cu' 'Cu' 0.3201 1.2651
                         'International Tables Vol C Tables 4.2.6.8 and 6.1.1.4'
_computing_data_collection     'SMART (Siemens, 1996)'
_computing_cell_refinement     'SAINT (Siemens, 1996)'
_computing_data_reduction     'SAINT (Siemens, 1996)'
_computing_structure_solution     'SHELXS97 (Sheldrick, 2008)'
_computing_structure_refinement     'SHELXL97 (Sheldrick, 2008)'
_computing_molecular_graphics     'SHELXTL (Sheldrick, 2008)'
_computing_publication_material     'SHELXTL (Sheldrick, 2008)'
loop_
    _atom_site_type_symbol
    _atom_site_label
    _atom_site_fract_x
    _atom_site_fract_y
    _atom_site_fract_z
    _atom_site_U_iso_or_equiv
    _atom_site_adp_type
    _atom_site_calc_flag
    _atom_site_refinement_flags
    _atom_site_occupancy
    _atom_site_disorder_assembly
    _atom_site_disorder_group
    Cu Cu1 0.73155(4) 0.18038(7) 0.77719(2) 0.04608(19) Uani d . 1 . .
    N N1 0.7004(3) 0.1798(4) 0.86373(14) 0.0465(9) Uani d . 1 . .
    N N2 0.8811(2) 0.2362(4) 0.79867(15) 0.0452(9) Uani d . 1 . .
    O O1 0.7720(2) 0.1113(4) 0.91807(14) 0.0680(9) Uani d . 1 . .
    O O2 0.9266(2) 0.2769(4) 0.86424(13) 0.0512(8) Uani d . 1 . .
    O O3 0.5864(2) 0.1927(4) 0.74053(12) 0.0555(8) Uani d . 1 . .
    O O4 0.7494(2) 0.0995(4) 0.69654(13) 0.0562(8) Uani d . 1 . .
    C C1 0.8537(4) 0.0179(6) 0.9005(2) 0.0689(14) Uani d . 1 . .
    H H1A 0.8289 -0.0266 0.8572 0.083 Uiso calc R 1 . .
    H H1B 0.8730 -0.0772 0.9297 0.083 Uiso calc R 1 . .
    C C2 0.9486(3) 0.1269(6) 0.9028(2) 0.0637(13) Uani d . 1 . .
    H H2A 0.9779 0.1594 0.9472 0.076 Uiso calc R 1 . .
    H H2B 1.0015 0.0610 0.8882 0.076 Uiso calc R 1 . .
    C C3 0.6172(3) 0.2413(5) 0.87978(19) 0.0465(11) Uani d . 1 . .
    C C4 0.6114(4) 0.2381(7) 0.94956(19) 0.0661(14) Uani d . 1 . .
    H H4A 0.6453 0.1376 0.9697 0.099 Uiso calc R 1 . .
    H H4B 0.5389 0.2384 0.9523 0.099 Uiso calc R 1 . .
    H H4C 0.6463 0.3362 0.9711 0.099 Uiso calc R 1 . .
    C C5 0.5175(3) 0.2722(5) 0.76545(19) 0.0435(10) Uani d . 1 . .
    C C6 0.5294(3) 0.3069(5) 0.83128(19) 0.0447(10) Uani d . 1 . .
    C C7 0.4498(4) 0.4048(6) 0.8504(2) 0.0572(12) Uani d . 1 . .
    H H7 0.4581 0.4316 0.8938 0.069 Uiso calc R 1 . .
    C C8 0.3623(4) 0.4603(6) 0.8078(2) 0.0622(13) Uani d . 1 . .
    H H8 0.3129 0.5248 0.8225 0.075 Uiso calc R 1 . .
    C C9 0.3450(3) 0.4223(6) 0.7418(2) 0.0532(12) Uani d . 1 . .
    C C10 0.4212(3) 0.3260(5) 0.7203(2) 0.0466(10) Uani d . 1 . .
    C C11 0.4048(3) 0.2850(6) 0.6547(2) 0.0553(12) Uani d . 1 . .
    H H11 0.4546 0.2203 0.6404 0.066 Uiso calc R 1 . .
    C C12 0.3158(4) 0.3395(7) 0.6113(2) 0.0737(15) Uani d . 1 . .
    H H12 0.3054 0.3109 0.5679 0.088 Uiso calc R 1 . .
    C C13 0.2418(4) 0.4369(7) 0.6322(3) 0.0781(16) Uani d . 1 . .
    H H13 0.1819 0.4739 0.6027 0.094 Uiso calc R 1 . .
    C C14 0.2557(4) 0.4787(6) 0.6952(3) 0.0694(14) Uani d . 1 . .
    H H14 0.2057 0.5458 0.7082 0.083 Uiso calc R 1 . .
    C C15 0.9430(3) 0.2702(5) 0.7603(2) 0.0441(10) Uani d . 1 . .
    C C16 1.0539(3) 0.3300(6) 0.7877(2) 0.0596(12) Uani d . 1 . .
    H H16A 1.0532 0.4490 0.7969 0.089 Uiso calc R 1 . .
    H H16B 1.0961 0.3103 0.7569 0.089 Uiso calc R 1 . .
    H H16C 1.0831 0.2690 0.8266 0.089 Uiso calc R 1 . .
    C C17 0.8113(3) 0.1659(5) 0.66393(18) 0.0388(10) Uani d . 1 . .
    C C18 0.9056(3) 0.2506(5) 0.69117(19) 0.0418(10) Uani d . 1 . .
    C C19 0.9665(3) 0.3161(6) 0.6492(2) 0.0530(11) Uani d . 1 . .
    H H19 1.0285 0.3736 0.6672 0.064 Uiso calc R 1 . .
    C C20 0.9390(3) 0.2994(6) 0.5845(2) 0.0564(12) Uani d . 1 . .
    H H20 0.9819 0.3440 0.5592 0.068 Uiso calc R 1 . .
    C C21 0.8443(3) 0.2135(5) 0.5550(2) 0.0485(11) Uani d . 1 . .
    C C22 0.7806(3) 0.1459(5) 0.59432(19) 0.0427(10) Uani d . 1 . .
    C C23 0.6864(3) 0.0651(5) 0.5649(2) 0.0502(11) Uani d . 1 . .
    H H23 0.6435 0.0213 0.5904 0.060 Uiso calc R 1 . .
    C C24 0.6560(4) 0.0493(6) 0.4991(2) 0.0613(13) Uani d . 1 . .
    H H24 0.5929 -0.0043 0.4802 0.074 Uiso calc R 1 . .
    C C25 0.7202(4) 0.1138(7) 0.4606(2) 0.0712(15) Uani d . 1 . .
    H H25 0.7005 0.1010 0.4160 0.085 Uiso calc R 1 . .
    C C26 0.8112(4) 0.1952(7) 0.4879(2) 0.0641(13) Uani d . 1 . .
    H H26 0.8524 0.2398 0.4615 0.077 Uiso calc R 1 . .
loop_
    _atom_site_aniso_label
    _atom_site_aniso_U_11
    _atom_site_aniso_U_22
    _atom_site_aniso_U_33
    _atom_site_aniso_U_12
    _atom_site_aniso_U_13
    _atom_site_aniso_U_23
    Cu1 0.0401(3) 0.0603(4) 0.0372(3) -0.0043(3) 0.0077(2) -0.0032(3)
    N1 0.046(2) 0.056(2) 0.0345(19) -0.0113(19) 0.0022(16) 0.0057(18)
    N2 0.043(2) 0.050(2) 0.039(2) -0.0019(17) 0.0021(16) -0.0126(17)
    O1 0.060(2) 0.093(3) 0.0447(19) -0.0031(19) -0.0005(16) 0.0194(18)
    O2 0.0535(18) 0.051(2) 0.0445(17) -0.0028(15) 0.0010(13) -0.0102(15)
    O3 0.0415(16) 0.087(2) 0.0368(16) -0.0011(17) 0.0062(13) -0.0113(16)
    O4 0.0506(18) 0.077(2) 0.0449(17) -0.0232(16) 0.0196(14) -0.0171(16)
    C1 0.068(3) 0.055(3) 0.070(3) 0.002(3) -0.012(3) 0.018(3)
    C2 0.056(3) 0.064(3) 0.062(3) 0.013(3) -0.005(2) 0.002(3)
    C3 0.052(3) 0.051(3) 0.037(2) -0.019(2) 0.011(2) 0.000(2)
    C4 0.068(3) 0.093(4) 0.039(3) -0.018(3) 0.015(2) 0.002(3)
    C5 0.041(2) 0.046(3) 0.044(2) -0.015(2) 0.011(2) -0.001(2)
    C6 0.047(2) 0.048(3) 0.041(2) -0.010(2) 0.015(2) -0.005(2)
    C7 0.066(3) 0.060(3) 0.051(3) -0.016(3) 0.025(3) -0.005(2)
    C8 0.058(3) 0.051(3) 0.085(4) -0.007(3) 0.032(3) -0.006(3)
    C9 0.045(3) 0.043(3) 0.073(3) -0.011(2) 0.017(2) 0.007(3)
    C10 0.041(2) 0.047(3) 0.051(3) -0.013(2) 0.008(2) 0.004(2)
    C11 0.044(3) 0.060(3) 0.059(3) -0.012(2) 0.005(2) 0.006(2)
    C12 0.058(3) 0.090(4) 0.063(3) -0.021(3) -0.008(3) 0.018(3)
    C13 0.048(3) 0.075(4) 0.100(5) -0.006(3) -0.006(3) 0.028(4)
    C14 0.045(3) 0.057(3) 0.106(4) -0.003(2) 0.016(3) 0.011(3)
    C15 0.039(2) 0.037(3) 0.056(3) 0.0032(19) 0.008(2) -0.009(2)
    C16 0.043(3) 0.062(3) 0.070(3) -0.004(2) 0.006(2) -0.008(3)
    C17 0.033(2) 0.040(3) 0.045(2) 0.0005(19) 0.0113(18) -0.006(2)
    C18 0.039(2) 0.042(3) 0.045(2) 0.002(2) 0.0125(19) -0.003(2)
    C19 0.043(2) 0.052(3) 0.066(3) -0.004(2) 0.017(2) -0.001(3)
    C20 0.057(3) 0.062(3) 0.057(3) -0.001(3) 0.026(2) 0.004(3)
    C21 0.051(3) 0.051(3) 0.046(3) 0.009(2) 0.013(2) 0.006(2)
    C22 0.044(2) 0.044(3) 0.041(2) 0.006(2) 0.0108(19) -0.001(2)
    C23 0.049(3) 0.050(3) 0.050(3) 0.001(2) 0.010(2) -0.002(2)
    C24 0.055(3) 0.077(4) 0.045(3) 0.004(3) -0.004(2) -0.008(3)
    C25 0.072(4) 0.094(4) 0.044(3) 0.010(3) 0.005(3) 0.009(3)
    C26 0.066(3) 0.078(4) 0.051(3) 0.008(3) 0.019(2) 0.016(3)
_geom_special_details
;
All e.s.d.'s (except the e.s.d. in the dihedral angle between two l.s. planes)
are estimated using the full covariance matrix. The cell e.s.d.'s are taken
into account individually in the estimation of e.s.d.'s in distances, angles
and torsion angles; correlations between e.s.d.'s in cell parameters are only
used when they are defined by crystal symmetry. An approximate (isotropic)
treatment of cell e.s.d.'s is used for estimating e.s.d.'s involving l.s.
planes.
;
loop_
    _geom_bond_atom_site_label_1
    _geom_bond_atom_site_label_2
    _geom_bond_site_symmetry_2
    _geom_bond_distance
    _geom_bond_publ_flag
    Cu1 O3 . 1.876(3) ?
    Cu1 O4 . 1.895(3) ?
    Cu1 N2 . 1.947(3) ?
    Cu1 N1 . 1.976(3) ?
    N1 C3 . 1.302(5) ?
    N1 O1 . 1.417(4) ?
    N2 C15 . 1.301(5) ?
    N2 O2 . 1.423(4) ?
    O1 C1 . 1.414(5) ?
    O2 C2 . 1.432(5) ?
    O3 C5 . 1.304(5) ?
    O4 C17 . 1.290(4) ?
    C1 C2 . 1.497(6) ?
    C1 H1A . 0.9700 ?
    C1 H1B . 0.9700 ?
    C2 H2A . 0.9700 ?
    C2 H2B . 0.9700 ?
    C3 C6 . 1.450(6) ?
    C3 C4 . 1.505(5) ?
    C4 H4A . 0.9600 ?
    C4 H4B . 0.9600 ?
    C4 H4C . 0.9600 ?
    C5 C6 . 1.401(5) ?
    C5 C10 . 1.458(5) ?
    C6 C7 . 1.426(6) ?
    C7 C8 . 1.357(6) ?
    C7 H7 . 0.9300 ?
    C8 C9 . 1.402(6) ?
    C8 H8 . 0.9300 ?
    C9 C10 . 1.407(6) ?
    C9 C14 . 1.417(6) ?
    C10 C11 . 1.402(6) ?
    C11 C12 . 1.376(6) ?
    C11 H11 . 0.9300 ?
    C12 C13 . 1.385(7) ?
    C12 H12 . 0.9300 ?
    C13 C14 . 1.352(7) ?
    C13 H13 . 0.9300 ?
    C14 H14 . 0.9300 ?
    C15 C18 . 1.449(5) ?
    C15 C16 . 1.504(5) ?
    C16 H16A . 0.9600 ?
    C16 H16B . 0.9600 ?
    C16 H16C . 0.9600 ?
    C17 C18 . 1.403(5) ?
    C17 C22 . 1.453(5) ?
    C18 C19 . 1.422(5) ?
    C19 C20 . 1.346(6) ?
    C19 H19 . 0.9300 ?
    C20 C21 . 1.421(6) ?
    C20 H20 . 0.9300 ?
    C21 C26 . 1.404(6) ?
    C21 C22 . 1.411(5) ?
    C22 C23 . 1.398(5) ?
    C23 C24 . 1.372(5) ?
    C23 H23 . 0.9300 ?
    C24 C25 . 1.394(6) ?
    C24 H24 . 0.9300 ?
    C25 C26 . 1.357(6) ?
    C25 H25 . 0.9300 ?
    C26 H26 . 0.9300 ?
loop_
    _geom_angle_atom_site_label_1
    _geom_angle_atom_site_label_2
    _geom_angle_atom_site_label_3
    _geom_angle_site_symmetry_1
    _geom_angle_site_symmetry_3
    _geom_angle
    _geom_angle_publ_flag
    O3 Cu1 O4 . . 87.76(11) ?
    O3 Cu1 N2 . . 160.95(14) ?
    O4 Cu1 N2 . . 88.05(12) ?
    O3 Cu1 N1 . . 89.17(12) ?
    O4 Cu1 N1 . . 159.73(14) ?
    N2 Cu1 N1 . . 100.93(13) ?
    C3 N1 O1 . . 111.1(3) ?
    C3 N1 Cu1 . . 127.2(3) ?
    O1 N1 Cu1 . . 121.7(3) ?
    C15 N2 O2 . . 113.0(3) ?
    C15 N2 Cu1 . . 129.1(3) ?
    O2 N2 Cu1 . . 116.9(2) ?
    C1 O1 N1 . . 112.2(3) ?
    N2 O2 C2 . . 111.0(3) ?
    C5 O3 Cu1 . . 125.3(2) ?
    C17 O4 Cu1 . . 124.9(3) ?
    O1 C1 C2 . . 110.9(4) ?
    O1 C1 H1A . . 109.5 ?
    C2 C1 H1A . . 109.5 ?
    O1 C1 H1B . . 109.5 ?
    C2 C1 H1B . . 109.5 ?
    H1A C1 H1B . . 108.0 ?
    O2 C2 C1 . . 113.6(3) ?
    O2 C2 H2A . . 108.8 ?
    C1 C2 H2A . . 108.8 ?
    O2 C2 H2B . . 108.8 ?
    C1 C2 H2B . . 108.8 ?
    H2A C2 H2B . . 107.7 ?
    N1 C3 C6 . . 121.0(4) ?
    N1 C3 C4 . . 119.0(4) ?
    C6 C3 C4 . . 120.0(4) ?
    C3 C4 H4A . . 109.5 ?
    C3 C4 H4B . . 109.5 ?
    H4A C4 H4B . . 109.5 ?
    C3 C4 H4C . . 109.5 ?
    H4A C4 H4C . . 109.5 ?
    H4B C4 H4C . . 109.5 ?
    O3 C5 C6 . . 124.9(4) ?
    O3 C5 C10 . . 116.2(4) ?
    C6 C5 C10 . . 119.0(4) ?
    C5 C6 C7 . . 118.0(4) ?
    C5 C6 C3 . . 122.1(4) ?
    C7 C6 C3 . . 119.8(4) ?
    C8 C7 C6 . . 122.6(4) ?
    C8 C7 H7 . . 118.7 ?
    C6 C7 H7 . . 118.7 ?
    C7 C8 C9 . . 121.2(4) ?
    C7 C8 H8 . . 119.4 ?
    C9 C8 H8 . . 119.4 ?
    C8 C9 C10 . . 118.5(4) ?
    C8 C9 C14 . . 123.5(5) ?
    C10 C9 C14 . . 118.0(5) ?
    C11 C10 C9 . . 119.4(4) ?
    C11 C10 C5 . . 120.1(4) ?
    C9 C10 C5 . . 120.5(4) ?
    C12 C11 C10 . . 120.7(5) ?
    C12 C11 H11 . . 119.7 ?
    C10 C11 H11 . . 119.7 ?
    C11 C12 C13 . . 120.0(5) ?
    C11 C12 H12 . . 120.0 ?
    C13 C12 H12 . . 120.0 ?
    C14 C13 C12 . . 120.6(5) ?
    C14 C13 H13 . . 119.7 ?
    C12 C13 H13 . . 119.7 ?
    C13 C14 C9 . . 121.4(5) ?
    C13 C14 H14 . . 119.3 ?
    C9 C14 H14 . . 119.3 ?
    N2 C15 C18 . . 120.2(4) ?
    N2 C15 C16 . . 120.0(4) ?
    C18 C15 C16 . . 119.8(4) ?
    C15 C16 H16A . . 109.5 ?
    C15 C16 H16B . . 109.5 ?
    H16A C16 H16B . . 109.5 ?
    C15 C16 H16C . . 109.5 ?
    H16A C16 H16C . . 109.5 ?
    H16B C16 H16C . . 109.5 ?
    O4 C17 C18 . . 124.6(4) ?
    O4 C17 C22 . . 116.4(3) ?
    C18 C17 C22 . . 118.9(4) ?
    C17 C18 C19 . . 118.4(4) ?
    C17 C18 C15 . . 122.0(4) ?
    C19 C18 C15 . . 119.6(4) ?
    C20 C19 C18 . . 123.4(4) ?
    C20 C19 H19 . . 118.3 ?
    C18 C19 H19 . . 118.3 ?
    C19 C20 C21 . . 120.0(4) ?
    C19 C20 H20 . . 120.0 ?
    C21 C20 H20 . . 120.0 ?
    C26 C21 C22 . . 118.7(4) ?
    C26 C21 C20 . . 122.2(4) ?
    C22 C21 C20 . . 119.1(4) ?
    C23 C22 C21 . . 118.8(4) ?
    C23 C22 C17 . . 121.0(4) ?
    C21 C22 C17 . . 120.1(4) ?
    C24 C23 C22 . . 121.2(4) ?
    C24 C23 H23 . . 119.4 ?
    C22 C23 H23 . . 119.4 ?
    C23 C24 C25 . . 119.7(4) ?
    C23 C24 H24 . . 120.1 ?
    C25 C24 H24 . . 120.1 ?
    C26 C25 C24 . . 120.3(4) ?
    C26 C25 H25 . . 119.9 ?
    C24 C25 H25 . . 119.9 ?
    C25 C26 C21 . . 121.3(4) ?
    C25 C26 H26 . . 119.3 ?
    C21 C26 H26 . . 119.3 ?
loop_
    _geom_torsion_atom_site_label_1
    _geom_torsion_atom_site_label_2
    _geom_torsion_atom_site_label_3
    _geom_torsion_atom_site_label_4
    _geom_torsion_site_symmetry_1
    _geom_torsion_site_symmetry_2
    _geom_torsion_site_symmetry_3
    _geom_torsion_site_symmetry_4
    _geom_torsion
    _geom_torsion_publ_flag
    O3 Cu1 N1 C3 . . . . -25.1(4) ?
    O4 Cu1 N1 C3 . . . . -106.3(5) ?
    N2 Cu1 N1 C3 . . . . 138.7(3) ?
    O3 Cu1 N1 O1 . . . . 156.5(3) ?
    O4 Cu1 N1 O1 . . . . 75.2(5) ?
    N2 Cu1 N1 O1 . . . . -39.8(3) ?
    O3 Cu1 N2 C15 . . . . -51.8(6) ?
    O4 Cu1 N2 C15 . . . . 25.6(4) ?
    N1 Cu1 N2 C15 . . . . -172.7(4) ?
    O3 Cu1 N2 O2 . . . . 115.2(4) ?
    O4 Cu1 N2 O2 . . . . -167.5(3) ?
    N1 Cu1 N2 O2 . . . . -5.8(3) ?
    C3 N1 O1 C1 . . . . 169.7(4) ?
    Cu1 N1 O1 C1 . . . . -11.6(4) ?
    C15 N2 O2 C2 . . . . -111.8(4) ?
    Cu1 N2 O2 C2 . . . . 79.2(3) ?
    O4 Cu1 O3 C5 . . . . -166.2(3) ?
    N2 Cu1 O3 C5 . . . . -88.8(5) ?
    N1 Cu1 O3 C5 . . . . 33.8(3) ?
    O3 Cu1 O4 C17 . . . . 125.2(3) ?
    N2 Cu1 O4 C17 . . . . -36.2(3) ?
    N1 Cu1 O4 C17 . . . . -153.3(4) ?
    N1 O1 C1 C2 . . . . 93.8(4) ?
    N2 O2 C2 C1 . . . . -57.3(5) ?
    O1 C1 C2 O2 . . . . -55.4(5) ?
    O1 N1 C3 C6 . . . . -175.4(3) ?
    Cu1 N1 C3 C6 . . . . 6.0(6) ?
    O1 N1 C3 C4 . . . . 2.4(5) ?
    Cu1 N1 C3 C4 . . . . -176.1(3) ?
    Cu1 O3 C5 C6 . . . . -24.8(6) ?
    Cu1 O3 C5 C10 . . . . 155.8(3) ?
    O3 C5 C6 C7 . . . . 176.0(4) ?
    C10 C5 C6 C7 . . . . -4.6(6) ?
    O3 C5 C6 C3 . . . . -6.4(6) ?
    C10 C5 C6 C3 . . . . 173.0(4) ?
    N1 C3 C6 C5 . . . . 15.5(6) ?
    C4 C3 C6 C5 . . . . -162.4(4) ?
    N1 C3 C6 C7 . . . . -167.0(4) ?
    C4 C3 C6 C7 . . . . 15.2(6) ?
    C5 C6 C7 C8 . . . . 2.0(6) ?
    C3 C6 C7 C8 . . . . -175.6(4) ?
    C6 C7 C8 C9 . . . . 0.6(7) ?
    C7 C8 C9 C10 . . . . -0.6(6) ?
    C7 C8 C9 C14 . . . . -179.3(4) ?
    C8 C9 C10 C11 . . . . 179.2(4) ?
    C14 C9 C10 C11 . . . . -2.0(6) ?
    C8 C9 C10 C5 . . . . -2.1(6) ?
    C14 C9 C10 C5 . . . . 176.7(4) ?
    O3 C5 C10 C11 . . . . 2.8(6) ?
    C6 C5 C10 C11 . . . . -176.6(4) ?
    O3 C5 C10 C9 . . . . -175.8(4) ?
    C6 C5 C10 C9 . . . . 4.7(6) ?
    C9 C10 C11 C12 . . . . 0.7(6) ?
    C5 C10 C11 C12 . . . . -178.0(4) ?
    C10 C11 C12 C13 . . . . 0.5(7) ?
    C11 C12 C13 C14 . . . . -0.3(8) ?
    C12 C13 C14 C9 . . . . -1.1(8) ?
    C8 C9 C14 C13 . . . . -179.1(5) ?
    C10 C9 C14 C13 . . . . 2.2(7) ?
    O2 N2 C15 C18 . . . . -174.5(3) ?
    Cu1 N2 C15 C18 . . . . -7.2(6) ?
    O2 N2 C15 C16 . . . . 5.5(5) ?
    Cu1 N2 C15 C16 . . . . 172.9(3) ?
    Cu1 O4 C17 C18 . . . . 30.4(5) ?
    Cu1 O4 C17 C22 . . . . -151.3(3) ?
    O4 C17 C18 C19 . . . . 179.4(4) ?
    C22 C17 C18 C19 . . . . 1.2(6) ?
    O4 C17 C18 C15 . . . . 0.4(6) ?
    C22 C17 C18 C15 . . . . -177.8(3) ?
    N2 C15 C18 C17 . . . . -12.2(6) ?
    C16 C15 C18 C17 . . . . 167.8(4) ?
    N2 C15 C18 C19 . . . . 168.8(4) ?
    C16 C15 C18 C19 . . . . -11.2(6) ?
    C17 C18 C19 C20 . . . . -0.9(6) ?
    C15 C18 C19 C20 . . . . 178.1(4) ?
    C18 C19 C20 C21 . . . . 0.5(7) ?
    C19 C20 C21 C26 . . . . 178.9(4) ?
    C19 C20 C21 C22 . . . . -0.4(6) ?
    C26 C21 C22 C23 . . . . -0.8(6) ?
    C20 C21 C22 C23 . . . . 178.5(4) ?
    C26 C21 C22 C17 . . . . -178.6(4) ?
    C20 C21 C22 C17 . . . . 0.7(6) ?
    O4 C17 C22 C23 . . . . 2.8(6) ?
    C18 C17 C22 C23 . . . . -178.9(4) ?
    O4 C17 C22 C21 . . . . -179.5(4) ?
    C18 C17 C22 C21 . . . . -1.1(6) ?
    C21 C22 C23 C24 . . . . 0.7(6) ?
    C17 C22 C23 C24 . . . . 178.5(4) ?
    C22 C23 C24 C25 . . . . 0.3(7) ?
    C23 C24 C25 C26 . . . . -1.4(7) ?
    C24 C25 C26 C21 . . . . 1.4(8) ?
    C22 C21 C26 C25 . . . . -0.3(7) ?
    C20 C21 C26 C25 . . . . -179.5(5) ?
loop_
    _geom_hbond_atom_site_label_D
    _geom_hbond_atom_site_label_H
    _geom_hbond_atom_site_label_A
    _geom_hbond_site_symmetry_A
    _geom_hbond_distance_DH
    _geom_hbond_distance_HA
    _geom_hbond_distance_DA
    _geom_hbond_angle_DHA
    _geom_hbond_publ_flag
    C16 H16A O3 2_656 0.96 2.64 3.375(5) 133.5 y
    C23 H23 O2 2_646 0.93 2.43 3.261(5) 149.2 y
    C4 H4C Cg8 2_656 0.96 2.68 3.564(6) 153 y
