# Supplementary material for: {2,2′-[1,1′-(Ethyl­enedioxy­dinitrilo)diethyl­idyne]di-1-naphtholato}copper(II)
Source: Acta Crystallogr Sect E Struct Rep Online. 2009 Jun 20;65(Pt 7):m802. doi: 10.1107/S1600536809023010 (PMC2969428; doi:10.1107/S1600536809023010)
Supplement: Supplementary file 2 [file e-65-0m802-Isup2.hkl]

# 
# h,k,l, Fc-squared, Fo-squared, sigma(Fo-squared) and status flag 
# 
data_I
_shelx_title ' 081027b in P2(1)/n' 
_shelx_refln_list_code          4 
_shelx_F_calc_maximum      298.41 
_exptl_crystal_F_000      1012.00 
_reflns_d_resolution_high  0.8407 
 
loop_ 
 _symmetry_equiv_pos_as_xyz 
 'x, y, z' 
 '-x+1/2, y+1/2, -z+1/2' 
 '-x, -y, -z' 
 'x-1/2, -y-1/2, z-1/2' 
 
_cell_length_a    13.0288 
_cell_length_b     7.8934 
_cell_length_c    21.2916 
_cell_angle_alpha  90.000 
_cell_angle_beta  103.217 
_cell_angle_gamma  90.000 
 
_shelx_F_squared_multiplier     1.000 
 
loop_ 
 _refln_index_h 
 _refln_index_k 
 _refln_index_l 
 _refln_F_squared_calc 
 _refln_F_squared_meas 
 _refln_F_squared_sigma 
 _refln_observed_status 
   2   0   0    19580.76    19947.34    286.36 o 
   4   0   0     5873.60     5847.95     97.83 o 
   6   0   0    12461.55    12715.76    200.72 o 
   8   0   0      193.22      120.22     28.75 o 
  10   0   0      941.13      985.56     68.89 o 
  12   0   0       88.83       70.10     44.37 o 
  14   0   0       19.80      -21.58     46.10 o 
   1   1   0     1178.97     1145.99     18.79 o 
   2   1   0     6695.86     7277.14    119.36 o 
   3   1   0      170.66      201.81     12.99 o 
   4   1   0     3190.12     3120.52     52.96 o 
   5   1   0      128.55      137.04      9.64 o 
   6   1   0      346.48      329.48     18.53 o 
   7   1   0     1099.03     1084.74     25.28 o 
   8   1   0     1470.62     1444.37     41.84 o 
   9   1   0      258.89      274.06     25.91 o 
  10   1   0     2806.21     2759.81     65.38 o 
  11   1   0       33.18       26.74     24.91 o 
  12   1   0      200.44      239.52     39.97 o 
  13   1   0       37.76        4.20     31.59 o 
  14   1   0      370.04      324.58     64.01 o 
  15   1   0       36.25      -24.86     33.71 o 
   0   2   0    51953.07    50319.19    984.61 o 
   1   2   0    89047.71    84116.01   2163.98 o 
   2   2   0     5757.71     6197.23     65.23 o 
   3   2   0    12434.58    12489.33    128.71 o 
   4   2   0       13.13        0.94      9.62 o 
   5   2   0     4965.53     4834.44     80.30 o 
   6   2   0     4712.78     4971.74     85.23 o 
   7   2   0     1372.93     1169.56     37.55 o 
   8   2   0      135.50      152.31     22.33 o 
   9   2   0       80.44       97.41     21.84 o 
  10   2   0      380.12      465.34     36.04 o 
  11   2   0      285.33      281.42     32.73 o 
  12   2   0       18.05       29.06     29.56 o 
  13   2   0        0.34      -35.28     27.69 o 
  14   2   0        2.13        7.40     54.17 o 
   1   3   0      358.02      351.05     23.35 o 
   2   3   0      318.64      355.10     18.19 o 
   3   3   0        1.77       -8.54      5.69 o 
   4   3   0      119.86      149.78     22.12 o 
   5   3   0        5.51      -11.96     10.98 o 
   6   3   0      122.41      101.74     18.50 o 
   7   3   0     1574.03     1420.48     44.23 o 
   8   3   0        2.67        6.30     17.12 o 
   9   3   0      730.71      696.11     34.86 o 
  10   3   0      765.51      726.18     37.72 o 
  11   3   0     1445.50     1463.09     53.73 o 
  12   3   0       34.71       41.41     27.76 o 
  13   3   0      457.92      507.06     58.18 o 
  14   3   0       21.73       36.17     37.81 o 
   0   4   0      515.14      541.73     43.08 o 
   1   4   0     3282.90     3342.70    179.27 o 
   2   4   0     2995.31     2847.87     48.88 o 
   3   4   0     2520.27     2534.23     45.43 o 
   4   4   0     5033.97     5140.78     67.42 o 
   5   4   0      268.23      298.65     26.87 o 
   6   4   0       23.75       -0.81     14.99 o 
   7   4   0     1140.17     1155.71     43.03 o 
   8   4   0       44.81       31.17     20.25 o 
   9   4   0      376.31      330.57     52.22 o 
  10   4   0       44.37       14.78     22.41 o 
  11   4   0       24.60      -17.83     20.82 o 
  12   4   0        7.31      -13.36     24.13 o 
  13   4   0        0.86      -27.90     24.89 o 
   1   5   0      418.68      445.32     31.28 o 
   2   5   0      240.00      253.18     20.84 o 
   3   5   0       47.67       41.71     13.11 o 
   4   5   0       93.22       99.12     19.50 o 
   5   5   0       17.84       10.27     16.90 o 
   6   5   0        5.74      -18.83     16.20 o 
   7   5   0     1547.16     1470.91     50.63 o 
   8   5   0      187.06      199.14     38.53 o 
   9   5   0       86.18       76.81     27.88 o 
  10   5   0       67.78       65.28     27.20 o 
  11   5   0      592.00      680.62     51.92 o 
  12   5   0      376.02      393.67     45.51 o 
   0   6   0      464.33      462.78     43.05 o 
   1   6   0      864.58      761.54     34.79 o 
   2   6   0     1142.92     1108.96     34.94 o 
   3   6   0      199.74      240.43     28.33 o 
   4   6   0     1335.58     1259.91    104.07 o 
   5   6   0      666.90      625.72    126.13 o 
   6   6   0       55.51       81.42     31.08 o 
   7   6   0      253.30      224.46     31.09 o 
   8   6   0        3.37       -9.95     21.57 o 
   9   6   0        0.64       -8.43     24.34 o 
  10   6   0        5.31      -29.96     25.68 o 
  11   6   0       15.13      -31.01     27.75 o 
   1   7   0       20.26       20.84     18.12 o 
   2   7   0       56.95       54.63     23.28 o 
   3   7   0       20.15       14.82     26.32 o 
   4   7   0        0.65        8.40     25.37 o 
   5   7   0        9.76       45.28     30.08 o 
   6   7   0      224.20      271.09     52.96 o 
   7   7   0      214.81      155.15     64.45 o 
   8   7   0      198.64      187.39     79.81 o 
   9   7   0        1.91      -38.77     29.57 o 
  10   7   0       75.07       73.49     39.25 o 
   0   8   0      430.00      451.43     81.67 o 
   1   8   0      107.44       83.51     29.04 o 
   2   8   0      250.71      229.25     44.59 o 
   3   8   0        9.87       -6.59     29.15 o 
   4   8   0      203.40      193.72     47.43 o 
   5   8   0      155.77       74.94     57.07 o 
   6   8   0        1.59      -54.65     44.72 o 
   7   8   0        8.71      -37.38     43.68 o 
   1   9   0        2.42       27.80     57.93 o 
   2   9   0       14.52       10.65     34.04 o 
   3   9   0        0.70      -43.80     32.03 o 
   4   9   0       20.67        9.51     39.06 o 
 -15   0   1       26.71       25.04     48.69 o 
 -13   0   1      131.80      127.86     54.99 o 
 -11   0   1      287.69      210.39     48.35 o 
  -9   0   1       51.89       26.27     17.90 o 
  -7   0   1     2633.75     2463.28     67.25 o 
  -5   0   1     8540.51     8721.50    140.96 o 
  -3   0   1     2697.62     2689.76     49.99 o 
  -1   0   1    27798.92    26217.11    540.87 o 
   1   0   1    43590.27    43227.62    623.40 o 
   3   0   1     1096.70      964.99     26.04 o 
   5   0   1    13699.94    13836.12    262.49 o 
   7   0   1     1733.22     1692.24     48.47 o 
   9   0   1      973.15      918.05     62.68 o 
  11   0   1        5.75        9.24     32.20 o 
  13   0   1        2.08       -8.46     37.55 o 
 -15   1   1      317.25      320.63     54.36 o 
 -14   1   1      101.30       88.31     38.12 o 
 -13   1   1      688.30      767.96     57.49 o 
 -12   1   1      152.97      145.25     34.87 o 
 -11   1   1       60.96       35.24     26.18 o 
 -10   1   1      123.68      133.29     24.16 o 
  -9   1   1     2852.05     2805.18     63.02 o 
  -8   1   1      846.09      838.66     18.70 o 
  -7   1   1     3260.51     3129.41     39.52 o 
  -6   1   1      727.33      682.67     19.06 o 
  -5   1   1     4560.49     4750.05     60.34 o 
  -4   1   1      830.92      785.10     15.54 o 
  -3   1   1      291.88      263.15     13.14 o 
  -2   1   1     1951.41     2179.97     36.32 o 
  -1   1   1      409.88      442.84     10.19 o 
   0   1   1        7.43       15.61      5.88 o 
   1   1   1       69.90       46.89      7.04 o 
   2   1   1     2814.41     2933.62     58.06 o 
   3   1   1     4475.58     4553.13     67.26 o 
   4   1   1      186.60      196.28     10.86 o 
   5   1   1      735.58      684.49     22.67 o 
   6   1   1      189.46      245.27     20.36 o 
   7   1   1       74.27      108.03     12.82 o 
   8   1   1        2.08      -18.07     12.05 o 
   9   1   1     2114.71     2157.48     54.63 o 
  10   1   1        1.27       -7.75     16.48 o 
  11   1   1      319.07      365.47     43.26 o 
  12   1   1      106.94      107.76     33.04 o 
  13   1   1      465.14      518.38     70.10 o 
  14   1   1       59.55       87.83     36.76 o 
 -14   2   1        1.19       -5.62     31.94 o 
 -13   2   1       22.87       -2.75     27.69 o 
 -12   2   1        7.48      -27.18     25.14 o 
 -11   2   1       30.91        6.36     20.21 o 
 -10   2   1       14.57      -17.41     17.89 o 
  -9   2   1      371.87      405.21     31.97 o 
  -8   2   1      558.76      530.82     28.28 o 
  -7   2   1     1409.10     1376.04     40.64 o 
  -6   2   1     3470.73     3452.85     65.99 o 
  -5   2   1     1411.43     1441.15     40.44 o 
  -4   2   1     2845.14     2682.07     50.94 o 
  -3   2   1     5029.24     5845.66     74.39 o 
  -2   2   1    28736.81    30944.06    545.75 o 
  -1   2   1     9320.67    10229.52    157.81 o 
   0   2   1     1479.81     1533.56     31.73 o 
   1   2   1    43248.64    42431.27    486.19 o 
   2   2   1    17428.03    18209.90    243.79 o 
   3   2   1     2673.20     2596.72     31.89 o 
   4   2   1     6770.86     6773.98    120.89 o 
   5   2   1     8405.91     8669.16    125.46 o 
   6   2   1     1366.20     1240.50     37.45 o 
   7   2   1      269.91      282.25     25.78 o 
   8   2   1     1536.83     1415.67     43.74 o 
   9   2   1      578.39      532.53     30.59 o 
  10   2   1        3.74      -19.93     16.23 o 
  11   2   1       10.39      -13.16     18.90 o 
  12   2   1       32.22        7.84     27.09 o 
  13   2   1        0.87      -39.24     26.16 o 
  14   2   1        0.32      -22.21     32.40 o 
 -14   3   1      380.84      444.08     56.72 o 
 -13   3   1       19.82       11.14     30.81 o 
 -12   3   1      365.89      458.46     41.70 o 
 -11   3   1       18.61       28.77     23.37 o 
 -10   3   1      298.50      343.18     34.04 o 
  -9   3   1      476.38      540.32     38.64 o 
  -8   3   1     2605.01     2461.15     67.46 o 
  -7   3   1      293.23      265.16     35.70 o 
  -6   3   1     1595.65     1573.67     43.97 o 
  -5   3   1      818.87      780.26     30.20 o 
  -4   3   1       73.77       41.26      6.73 o 
  -3   3   1     1255.05     1354.09     24.20 o 
  -2   3   1      858.31      857.76     26.00 o 
  -1   3   1       25.34       15.95     13.11 o 
   0   3   1      336.00      299.95     23.29 o 
   1   3   1     2212.01     2330.05     45.56 o 
   2   3   1     2553.72     2744.81     38.32 o 
   3   3   1      122.38      132.61     11.59 o 
   4   3   1       26.74       28.81      6.38 o 
   5   3   1     1244.10     1277.12     58.71 o 
   6   3   1      590.05      540.30     27.46 o 
   7   3   1       53.96       35.67     16.68 o 
   8   3   1     2327.20     2377.41     64.05 o 
   9   3   1      870.55      761.03     36.77 o 
  10   3   1      224.19      248.30     31.44 o 
  11   3   1      111.62      147.22     30.82 o 
  12   3   1      552.20      673.24     59.20 o 
  13   3   1       22.95       23.06     34.80 o 
  14   3   1      268.64      298.58     58.06 o 
 -13   4   1        0.42      -13.13     27.54 o 
 -12   4   1        0.59       -8.23     23.97 o 
 -11   4   1       72.25       54.97     27.39 o 
 -10   4   1       76.52       51.79     23.59 o 
  -9   4   1      135.80      130.78     26.56 o 
  -8   4   1      428.94      429.22     35.48 o 
  -7   4   1      206.73      199.93     25.22 o 
  -6   4   1      356.21      359.70     29.16 o 
  -5   4   1      323.31      290.97     44.44 o 
  -4   4   1      521.25      537.82     17.06 o 
  -3   4   1     6546.45     6915.63    122.05 o 
  -2   4   1     6549.23     6705.13    102.76 o 
  -1   4   1      232.52      235.83     27.55 o 
   0   4   1     2980.44     2896.92     69.12 o 
   1   4   1        9.00        2.23     12.05 o 
   2   4   1    14578.50    14787.01    246.96 o 
   3   4   1     4467.42     4548.70     85.84 o 
   4   4   1     5720.50     5681.48     59.53 o 
   5   4   1      181.12      184.60     27.39 o 
   6   4   1      928.16      846.82     35.45 o 
   7   4   1      131.96      143.54     29.55 o 
   8   4   1     1307.78     1294.52     47.04 o 
   9   4   1       14.83       -2.86     18.55 o 
  10   4   1       30.70       17.24     21.55 o 
  11   4   1       39.02       13.07     22.94 o 
  12   4   1       22.54        4.92     26.14 o 
  13   4   1       35.75       10.26     35.93 o 
 -12   5   1      170.70      150.55     43.34 o 
 -11   5   1       86.82      104.86     31.77 o 
 -10   5   1      101.92      113.52     28.67 o 
  -9   5   1      221.91      301.96     35.86 o 
  -8   5   1     1706.69     1643.18     77.72 o 
  -7   5   1      141.73      174.29     40.96 o 
  -6   5   1     1041.22      988.31     40.03 o 
  -5   5   1      165.79      147.20     34.02 o 
  -4   5   1       49.03       41.75     15.49 o 
  -3   5   1      178.11      170.56     29.51 o 
  -2   5   1      811.23      761.64     48.58 o 
  -1   5   1       30.12       23.26     18.38 o 
   0   5   1      152.73      131.58     20.68 o 
   1   5   1        0.36       -9.32     12.67 o 
   2   5   1      196.20      220.56     20.06 o 
   3   5   1        0.90      -10.31     10.79 o 
   4   5   1        8.65       -3.75     20.60 o 
   5   5   1        8.55       -7.16     15.21 o 
   6   5   1      353.54      444.94     35.57 o 
   7   5   1     1036.96     1052.19     58.44 o 
   8   5   1      987.10      949.47     43.27 o 
   9   5   1      224.50      244.45     42.54 o 
  10   5   1       91.71       84.30     27.12 o 
  11   5   1        1.65      -24.12     23.40 o 
  12   5   1      313.81      266.36     40.44 o 
 -11   6   1        0.74      -28.91     26.55 o 
 -10   6   1       51.00       -0.71     28.49 o 
  -9   6   1       51.31       51.57     26.85 o 
  -8   6   1        0.10       -9.61     21.02 o 
  -7   6   1      109.58      104.17     30.53 o 
  -6   6   1       10.95      -32.22     21.74 o 
  -5   6   1       42.54       30.24     24.72 o 
  -4   6   1       77.48       99.26     28.62 o 
  -3   6   1     1145.40     1097.05     50.82 o 
  -2   6   1      440.57      468.42     29.24 o 
  -1   6   1      550.34      616.22     37.92 o 
   0   6   1       93.15       54.05     20.04 o 
   1   6   1      642.60      655.06     37.87 o 
   2   6   1      720.90      684.04     28.32 o 
   3   6   1     1963.18     1837.40     90.02 o 
   4   6   1       27.92       13.84     23.98 o 
   5   6   1      777.54      742.40     46.47 o 
   6   6   1        2.53       42.44     28.12 o 
   7   6   1      118.11      165.09     30.96 o 
   8   6   1       81.93       14.27     22.92 o 
   9   6   1      112.67      121.62     29.93 o 
  10   6   1       21.96      -10.52     22.52 o 
  11   6   1        5.21      -14.44     27.54 o 
 -10   7   1       71.23      142.19     66.48 o 
  -9   7   1      281.37      173.18     61.38 o 
  -8   7   1       45.30      -26.24     46.62 o 
  -7   7   1      446.66      401.61     76.75 o 
  -6   7   1      148.31       -6.39     47.31 o 
  -5   7   1       51.11       37.30     44.72 o 
  -4   7   1        0.19      -20.80     26.35 o 
  -3   7   1      567.93      565.73     56.34 o 
  -2   7   1      269.51      234.73     31.89 o 
  -1   7   1       90.52       87.77     21.27 o 
   0   7   1       49.06        8.56     20.12 o 
   1   7   1       77.30       42.58     22.72 o 
   2   7   1      174.96      189.27     32.95 o 
   3   7   1        5.30      -20.18     24.41 o 
   4   7   1       33.66        5.12     26.87 o 
   5   7   1        2.20      -17.97     25.92 o 
   6   7   1        1.04       -8.96     28.60 o 
   7   7   1      174.42      151.02     47.22 o 
   8   7   1       15.35       -5.73     29.43 o 
   9   7   1      141.96       83.78     40.27 o 
  -8   8   1      109.44       19.41     32.51 o 
  -7   8   1       12.47      -37.38     39.32 o 
  -6   8   1        8.88      -12.38     45.41 o 
  -5   8   1       27.15       20.35     36.20 o 
  -4   8   1       24.36      -26.25     33.42 o 
  -3   8   1      556.98      551.85    124.92 o 
  -2   8   1        4.07      -14.79     48.00 o 
  -1   8   1       26.41       18.62     26.26 o 
   0   8   1      125.09       66.91     28.21 o 
   1   8   1      146.86      153.87     32.18 o 
   2   8   1       21.92      -32.55     41.35 o 
   3   8   1      432.24      402.13     76.49 o 
   4   8   1       87.77       85.47     53.87 o 
   5   8   1      272.54      187.86     62.68 o 
   6   8   1       23.91       15.28     44.46 o 
   7   8   1       17.32        2.16     43.60 o 
  -4   9   1       88.28       92.69     43.86 o 
  -3   9   1       85.53       77.99     41.01 o 
  -2   9   1        1.67        9.81     36.13 o 
  -1   9   1       38.52       11.83     54.65 o 
   0   9   1        0.28      -21.76     48.60 o 
   1   9   1       62.64       46.36     55.68 o 
   2   9   1        5.16      -27.48     33.73 o 
   3   9   1        0.07      -11.77     34.19 o 
   4   9   1        5.31      -42.16     35.47 o 
 -14   0   2       39.23       79.08     53.53 o 
 -12   0   2      659.95      679.69     80.81 o 
 -10   0   2       35.86      -10.53     28.23 o 
  -8   0   2      245.08      235.94     39.89 o 
  -6   0   2     6342.37     6339.02    111.85 o 
  -4   0   2     3685.09     3679.63     45.84 o 
  -2   0   2     4617.21     4826.28    101.13 o 
   0   0   2    44776.57    38984.75    760.58 o 
   2   0   2     2031.99     1967.42     38.08 o 
   4   0   2    11262.94    11238.04    174.51 o 
   6   0   2    21235.36    22769.31    340.75 o 
   8   0   2     3721.05     3864.45     86.14 o 
  10   0   2     1147.53     1136.38     74.33 o 
  12   0   2        8.70        0.35     35.65 o 
  14   0   2       97.73       43.51     50.16 o 
 -15   1   2       10.49      -11.49     33.85 o 
 -14   1   2      307.29      343.53     70.01 o 
 -13   1   2       58.48       62.00     33.63 o 
 -12   1   2      115.43      153.59     36.36 o 
 -11   1   2      128.89      117.50     30.35 o 
 -10   1   2     1649.46     1573.86     47.81 o 
  -9   1   2      980.99      979.59     39.17 o 
  -8   1   2     2010.60     1934.91     32.36 o 
  -7   1   2      707.42      693.41     17.48 o 
  -6   1   2    10639.81    10750.30    108.69 o 
  -5   1   2      195.44      186.08      8.72 o 
  -4   1   2     3206.49     3300.66     38.07 o 
  -3   1   2     7492.59     8054.80    114.91 o 
  -2   1   2      723.90      766.79     13.54 o 
  -1   1   2      460.51      498.02     13.72 o 
   0   1   2     2962.87     3042.36     35.96 o 
   1   1   2      309.62      313.45      7.68 o 
   2   1   2       15.00       27.34      5.09 o 
   3   1   2      276.42      269.17     11.34 o 
   4   1   2      655.26      677.83     18.69 o 
   5   1   2       41.68       36.97      9.01 o 
   6   1   2     2195.48     2195.23     38.19 o 
   7   1   2     1909.45     1825.38     35.89 o 
   8   1   2      124.83      109.95     19.10 o 
   9   1   2       89.52       64.09     18.97 o 
  10   1   2      573.54      575.83     42.43 o 
  11   1   2      236.81      221.17     36.02 o 
  12   1   2     1236.54     1169.81     60.27 o 
  13   1   2      331.98      382.51     49.70 o 
  14   1   2      591.31      623.47     62.68 o 
 -14   2   2       35.81       20.15     35.12 o 
 -13   2   2        4.63       -8.62     29.35 o 
 -12   2   2       15.39      -16.46     24.42 o 
 -11   2   2      688.20      652.94     37.66 o 
 -10   2   2      337.83      351.94     32.71 o 
  -9   2   2        2.90      -22.05     14.70 o 
  -8   2   2        7.74       -4.78     13.59 o 
  -7   2   2      917.99      865.03     32.53 o 
  -6   2   2      785.10      717.74     27.75 o 
  -5   2   2     1806.16     1705.74     40.46 o 
  -4   2   2       42.08       29.35      7.36 o 
  -3   2   2     3459.97     4018.77     53.05 o 
  -2   2   2    17446.66    18887.07    291.55 o 
  -1   2   2     9030.79     9143.76    102.57 o 
   0   2   2    13195.51    13423.48    166.48 o 
   1   2   2     1372.85     1334.01     20.09 o 
   2   2   2     6975.18     6903.48     78.77 o 
   3   2   2     7148.54     7181.72     95.05 o 
   4   2   2     2685.56     2657.95     70.74 o 
   5   2   2     5035.00     5172.35    126.92 o 
   6   2   2     4189.02     4323.60     86.35 o 
   7   2   2     4739.18     4690.00    101.24 o 
   8   2   2       27.55        6.10     15.75 o 
   9   2   2      791.31      748.50     34.74 o 
  10   2   2       86.90       75.52     22.32 o 
  11   2   2      125.46      191.66     35.53 o 
  12   2   2        0.45      -12.34     29.51 o 
  13   2   2       87.09        0.50     33.61 o 
  14   2   2        3.55      -34.10     31.67 o 
 -14   3   2      228.43      167.99     44.67 o 
 -13   3   2      247.04      251.66     52.52 o 
 -12   3   2       60.87       85.20     27.82 o 
 -11   3   2      975.23      920.99     43.80 o 
 -10   3   2        1.01      -24.77     18.63 o 
  -9   3   2     1443.84     1337.84     76.24 o 
  -8   3   2        2.12      -14.36     15.21 o 
  -7   3   2     2824.29     2756.63     62.94 o 
  -6   3   2      783.28      746.22     30.40 o 
  -5   3   2     7309.06     7631.94     95.04 o 
  -4   3   2     3076.20     3065.70     51.96 o 
  -3   3   2     6840.79     7001.82    109.57 o 
  -2   3   2     3026.01     3295.39     56.26 o 
  -1   3   2     2148.62     2113.94     44.70 o 
   0   3   2      553.77      540.82     21.70 o 
   1   3   2      229.63      266.74     18.13 o 
   2   3   2      176.02      204.83     14.18 o 
   3   3   2      179.47      198.92      9.43 o 
   4   3   2     1576.04     1732.49     39.51 o 
   5   3   2      114.57       98.55     14.88 o 
   6   3   2       74.18       76.77     17.43 o 
   7   3   2      909.99      915.69     36.35 o 
   8   3   2      569.69      522.54     32.09 o 
   9   3   2       30.11       22.60     18.81 o 
  10   3   2       45.47       64.01     22.91 o 
  11   3   2      705.35      693.62     44.21 o 
  12   3   2       29.67       54.34     35.09 o 
  13   3   2      518.00      628.49    104.94 o 
 -13   4   2       50.62       93.88     32.58 o 
 -12   4   2        1.65      -38.43     25.62 o 
 -11   4   2       25.63       -5.65     22.95 o 
 -10   4   2      116.95      117.59     27.37 o 
  -9   4   2      257.17      320.93     33.50 o 
  -8   4   2        2.91      -19.53     16.73 o 
  -7   4   2       75.05       70.28     19.92 o 
  -6   4   2       82.37      128.13     29.20 o 
  -5   4   2      785.39      734.96     23.76 o 
  -4   4   2      934.52      854.31     21.60 o 
  -3   4   2      530.98      530.25     30.26 o 
  -2   4   2      207.83      250.68     21.34 o 
  -1   4   2     1250.63     1156.73     61.97 o 
   0   4   2      254.89      300.41     24.65 o 
   1   4   2     5900.93     5683.89    103.86 o 
   2   4   2      332.21      374.43     25.89 o 
   3   4   2     6482.17     6406.00     66.79 o 
   4   4   2      520.27      470.01     16.25 o 
   5   4   2     3046.74     2956.23     92.00 o 
   6   4   2        4.49        8.32     16.35 o 
   7   4   2     2859.07     2676.28    131.37 o 
   8   4   2        9.01       -2.68     18.25 o 
   9   4   2        3.49      -20.94     17.72 o 
  10   4   2       24.64       13.77     21.39 o 
  11   4   2       56.14       47.60     27.29 o 
  12   4   2       70.93       49.70     27.74 o 
  13   4   2       28.93       35.07     35.91 o 
 -12   5   2      379.75      378.80     38.81 o 
 -11   5   2      153.83      135.18     33.76 o 
 -10   5   2      287.09      359.09     38.06 o 
  -9   5   2      262.83      305.25     59.15 o 
  -8   5   2      337.42      352.56     34.93 o 
  -7   5   2      845.65      784.97     37.56 o 
  -6   5   2      383.88      419.15     33.40 o 
  -5   5   2      298.21      277.98     83.14 o 
  -4   5   2     1059.71     1053.80     55.23 o 
  -3   5   2     2401.97     2409.54     76.73 o 
  -2   5   2     2775.22     2714.95     55.96 o 
  -1   5   2      469.07      483.60     35.07 o 
   0   5   2       27.12        4.69     14.60 o 
   1   5   2        2.53        1.72     13.94 o 
   2   5   2      353.84      376.37     23.03 o 
   3   5   2       20.56       27.08     15.03 o 
   4   5   2      242.87      242.44     76.66 o 
   5   5   2      455.14      502.93     31.40 o 
   6   5   2        0.24       -6.57     17.14 o 
   7   5   2      213.07      242.52     39.40 o 
   8   5   2      102.90       78.82     26.57 o 
   9   5   2        8.61      -29.61     20.04 o 
  10   5   2       20.77       -3.86     24.83 o 
  11   5   2      205.84      148.04     34.64 o 
  12   5   2       36.36       31.41     28.37 o 
 -11   6   2        3.66      -17.11     22.63 o 
 -10   6   2        0.10      -29.60     19.73 o 
  -9   6   2        1.77      -33.29     22.20 o 
  -8   6   2        0.38      -21.27     20.79 o 
  -7   6   2      135.01       84.31     42.60 o 
  -6   6   2      106.88       83.79     29.89 o 
  -5   6   2      428.75      446.10     44.39 o 
  -4   6   2      313.09      369.23     34.19 o 
  -3   6   2      121.38      117.01     22.25 o 
  -2   6   2      272.85      296.23     25.78 o 
  -1   6   2      201.75      189.54     31.12 o 
   0   6   2      622.62      581.64     31.87 o 
   1   6   2      393.98      400.85     43.64 o 
   2   6   2     1548.14     1605.12     45.78 o 
   3   6   2      246.31      206.45     37.41 o 
   4   6   2      989.06     1027.98     53.94 o 
   5   6   2      125.09      125.19     34.18 o 
   6   6   2     2091.80     2044.46     81.26 o 
   7   6   2      757.44      749.38     55.39 o 
   8   6   2       97.38       83.42     27.03 o 
   9   6   2        1.86      -22.72     52.36 o 
  10   6   2       21.61       11.85     47.70 o 
  11   6   2        1.78      -47.06     31.37 o 
 -10   7   2      112.52       87.48     32.57 o 
  -9   7   2        6.85       -0.51     35.09 o 
  -8   7   2      484.64      416.70     59.05 o 
  -7   7   2       51.03       25.34     32.61 o 
  -6   7   2      133.91      112.61     39.22 o 
  -5   7   2       21.17      -10.04     28.69 o 
  -4   7   2       58.15       16.41     32.51 o 
  -3   7   2       32.55       40.23     30.73 o 
  -2   7   2      486.45      515.95     42.53 o 
  -1   7   2       41.66       40.27     23.30 o 
   0   7   2       22.91       13.64     21.53 o 
   1   7   2       11.26      -23.86     18.38 o 
   2   7   2        3.33      -18.86     20.65 o 
   3   7   2       38.87      -13.67     24.73 o 
   4   7   2        7.15       -6.54     26.88 o 
   5   7   2        0.32      -40.80     27.20 o 
   6   7   2       97.63      153.16     38.03 o 
   7   7   2       30.24       11.75     37.51 o 
   8   7   2       58.00       37.97     42.04 o 
   9   7   2        0.17       12.70     33.10 o 
  -8   8   2       81.25       84.90     38.45 o 
  -7   8   2       73.92        4.57     35.15 o 
  -6   8   2        1.58      -45.61     30.41 o 
  -5   8   2        0.97      -19.39     31.68 o 
  -4   8   2      171.84      214.70     49.30 o 
  -3   8   2        8.95      -22.33     29.58 o 
  -2   8   2       46.22       67.31     35.01 o 
  -1   8   2       81.23       88.89     30.26 o 
   0   8   2      232.79      193.58     42.56 o 
   1   8   2       48.75       12.17     41.01 o 
   2   8   2      277.04      270.91     70.01 o 
   3   8   2        2.39      -39.37     40.92 o 
   4   8   2      116.66      162.56     62.94 o 
   5   8   2      276.18      190.36     72.35 o 
   6   8   2      372.97      188.98     61.38 o 
   7   8   2       41.25       73.47     55.25 o 
  -4   9   2       60.51       86.60     46.34 o 
  -3   9   2       15.05        1.46     34.87 o 
  -2   9   2       96.81       73.65     44.12 o 
  -1   9   2        2.42      -31.77     48.09 o 
   0   9   2        0.27        7.51     54.04 o 
   1   9   2        0.24       19.86     54.73 o 
   2   9   2        0.02      -30.45     46.75 o 
   3   9   2        3.90      -44.40     32.06 o 
 -15   0   3      135.71      168.17     67.17 o 
 -13   0   3      193.56       92.55     49.55 o 
 -11   0   3      658.42      711.54     76.66 o 
  -9   0   3      182.65      186.86     16.88 o 
  -7   0   3     1979.70     1900.33     33.71 o 
  -5   0   3      200.70      235.19     11.99 o 
  -3   0   3     9869.58     9692.16    123.70 o 
  -1   0   3      389.09      403.69     10.23 o 
   1   0   3       61.91       63.67      8.46 o 
   3   0   3    13992.48    14155.62    211.99 o 
   5   0   3    24452.89    24936.80    367.69 o 
   7   0   3     4295.94     4228.29    111.80 o 
   9   0   3     1520.03     1399.17     78.13 o 
  11   0   3      489.89      620.46     72.17 o 
  13   0   3      317.69      437.70     76.14 o 
 -15   1   3      123.79      120.86     43.75 o 
 -14   1   3      326.63      378.22     53.02 o 
 -13   1   3     1690.31     1632.04     73.99 o 
 -12   1   3     1059.44      954.14     55.09 o 
 -11   1   3     1009.37      993.93     42.67 o 
 -10   1   3      587.80      544.53     31.48 o 
  -9   1   3     1195.63     1176.72     34.17 o 
  -8   1   3     1060.46     1044.54     25.63 o 
  -7   1   3     5020.69     4932.27     59.12 o 
  -6   1   3      179.19      149.21     10.23 o 
  -5   1   3     5006.19     4907.77     51.02 o 
  -4   1   3     2471.11     2447.31     43.87 o 
  -3   1   3      212.40      207.02     16.34 o 
  -2   1   3    15193.25    15398.24    200.63 o 
  -1   1   3    20543.08    20836.29    204.92 o 
   0   1   3     3620.28     3560.48     68.64 o 
   1   1   3     4014.92     3964.33     46.10 o 
   2   1   3      411.71      404.70     11.21 o 
   3   1   3      810.47      876.63     18.46 o 
   4   1   3      142.23      180.98     14.91 o 
   5   1   3     1096.76     1251.42     26.40 o 
   6   1   3       32.81        8.70      9.55 o 
   7   1   3     1247.54     1216.87     29.40 o 
   8   1   3      205.43      224.29     23.57 o 
   9   1   3      699.90      661.78     31.65 o 
  10   1   3      367.16      338.42     39.13 o 
  11   1   3      679.33      755.26     47.89 o 
  12   1   3      324.54      333.24     51.67 o 
  13   1   3     1299.63     1275.87     66.86 o 
  14   1   3      197.12      245.08     48.34 o 
 -15   2   3      153.90      193.58     49.96 o 
 -14   2   3       15.87      -28.46     32.25 o 
 -13   2   3       57.06       34.24     30.24 o 
 -12   2   3       17.97       -1.57     20.47 o 
 -11   2   3       34.89       39.53     19.09 o 
 -10   2   3       45.19       28.12     20.31 o 
  -9   2   3       29.49        2.35     22.43 o 
  -8   2   3        3.95      -12.09     13.82 o 
  -7   2   3      106.43       95.54     17.44 o 
  -6   2   3      740.21      777.77     19.05 o 
  -5   2   3     1226.63     1234.51     24.66 o 
  -4   2   3        4.89        9.06      6.35 o 
  -3   2   3     6013.23     6248.77     69.01 o 
  -2   2   3     1733.26     1709.48     34.58 o 
  -1   2   3    12933.04    13638.41    146.33 o 
   0   2   3      280.21      244.08     13.83 o 
   1   2   3      820.99      805.11     25.78 o 
   2   2   3     3717.61     3593.81     42.35 o 
   3   2   3      159.78      111.29     17.49 o 
   4   2   3     7765.16     7998.30    200.25 o 
   5   2   3     3045.87     3095.50     77.79 o 
   6   2   3     4396.65     4250.82     60.32 o 
   7   2   3      478.73      464.18     43.42 o 
   8   2   3     1932.65     1827.16     50.92 o 
   9   2   3     1036.49      999.66     39.83 o 
  10   2   3      229.48      210.49     31.56 o 
  11   2   3      110.65      121.54     33.60 o 
  12   2   3      465.62      523.03     53.10 o 
  13   2   3       20.62       47.66     33.60 o 
  14   2   3       74.90       89.61     39.42 o 
 -14   3   3      302.86      379.92     65.35 o 
 -13   3   3        0.32      -29.20     22.89 o 
 -12   3   3      417.31      493.90     41.67 o 
 -11   3   3       49.06       31.91     20.02 o 
 -10   3   3      420.72      454.73     51.19 o 
  -9   3   3        0.56      -23.04     15.36 o 
  -8   3   3     3374.92     3391.33     92.78 o 
  -7   3   3      137.42      138.39     27.92 o 
  -6   3   3     2270.97     2330.17     40.08 o 
  -5   3   3     1097.57     1157.25     26.82 o 
  -4   3   3      645.54      520.81     24.52 o 
  -3   3   3     2642.48     2869.67     42.19 o 
  -2   3   3     1946.82     1965.83     35.67 o 
  -1   3   3      219.33      251.95     21.21 o 
   0   3   3      820.73      829.64     27.92 o 
   1   3   3     1702.35     1719.15     30.96 o 
   2   3   3      966.86      967.22     17.89 o 
   3   3   3       34.04       37.21      7.82 o 
   4   3   3       50.19       88.57     11.29 o 
   5   3   3        5.72       12.97      7.34 o 
   6   3   3      490.51      530.08     52.48 o 
   7   3   3        9.11        0.61     16.32 o 
   8   3   3     1315.67     1255.37     45.14 o 
   9   3   3      102.69       82.64     23.82 o 
  10   3   3      626.48      660.69     39.01 o 
  11   3   3       30.96       21.42     23.00 o 
  12   3   3      589.61      564.71     56.35 o 
  13   3   3       56.37       34.30     35.54 o 
 -13   4   3        8.35      -32.51     26.68 o 
 -12   4   3        5.38      -17.36     20.26 o 
 -11   4   3       13.84      -11.39     18.51 o 
 -10   4   3        0.72      -29.25     20.16 o 
  -9   4   3       25.82       29.35     20.75 o 
  -8   4   3      220.20      268.25     30.30 o 
  -7   4   3        0.67       -9.55     15.75 o 
  -6   4   3      180.19      228.55     33.91 o 
  -5   4   3      313.23      357.51     21.42 o 
  -4   4   3       82.48      102.28     15.13 o 
  -3   4   3       97.82       56.50     13.00 o 
  -2   4   3     5695.04     5720.80     80.52 o 
  -1   4   3       13.81        0.51     15.45 o 
   0   4   3     3929.15     3923.17     72.28 o 
   1   4   3      645.26      568.24     25.07 o 
   2   4   3      634.48      564.60     17.71 o 
   3   4   3      421.88      440.30     14.39 o 
   4   4   3     2007.95     1911.83     39.10 o 
   5   4   3      103.75      104.44     23.25 o 
   6   4   3     1247.26     1082.28     40.40 o 
   7   4   3      465.58      488.51     34.11 o 
   8   4   3     1299.64     1187.31     46.13 o 
   9   4   3       57.83       74.35     24.62 o 
  10   4   3      124.67      144.63     30.84 o 
  11   4   3       80.82       85.84     35.41 o 
  12   4   3      209.72      265.41     39.12 o 
  13   4   3       21.39       44.85     39.06 o 
 -13   5   3       12.80       -0.52     26.40 o 
 -12   5   3      163.14      223.60     33.01 o 
 -11   5   3       55.47       21.14     23.87 o 
 -10   5   3      138.97      182.50     28.80 o 
  -9   5   3      338.12      362.26     49.47 o 
  -8   5   3      733.87      742.77     37.41 o 
  -7   5   3     1306.82     1162.46     45.85 o 
  -6   5   3      484.94      499.39     45.56 o 
  -5   5   3       27.38       -8.08     16.03 o 
  -4   5   3      670.40      644.20     26.07 o 
  -3   5   3      401.89      395.85     24.56 o 
  -2   5   3     1214.56     1252.61     34.80 o 
  -1   5   3      152.98      152.19     22.68 o 
   0   5   3     1230.06     1249.38     40.90 o 
   1   5   3      271.24      293.16     28.43 o 
   2   5   3      826.17      740.64     33.82 o 
   3   5   3       29.58       31.83     10.91 o 
   4   5   3        5.07       -6.89     14.85 o 
   5   5   3       81.27       60.14     20.18 o 
   6   5   3       47.86       15.13     29.05 o 
   7   5   3      206.89      254.33     63.08 o 
   8   5   3       11.09       10.93     21.01 o 
   9   5   3      367.56      344.41     37.94 o 
  10   5   3        3.52      -22.87     21.43 o 
  11   5   3       80.47       33.95     27.13 o 
  12   5   3       61.88       52.43     31.58 o 
 -11   6   3        6.78      -16.99     25.11 o 
 -10   6   3        0.60      -28.81     19.21 o 
  -9   6   3       13.15      -11.32     19.61 o 
  -8   6   3       21.64       12.68     18.59 o 
  -7   6   3       62.80       59.08     24.91 o 
  -6   6   3      641.24      628.06     40.50 o 
  -5   6   3      229.97      259.97     63.53 o 
  -4   6   3       26.82        9.25     26.66 o 
  -3   6   3      392.94      376.45     34.85 o 
  -2   6   3       96.39      104.86     24.25 o 
  -1   6   3      275.00      281.85     47.39 o 
   0   6   3      135.52      121.40     31.69 o 
   1   6   3      455.48      484.20     33.00 o 
   2   6   3       88.35       68.59     26.75 o 
   3   6   3      892.19      804.27     66.35 o 
   4   6   3      544.95      569.46    144.95 o 
   5   6   3      150.31      103.82     34.00 o 
   6   6   3      540.66      585.28     49.71 o 
   7   6   3      279.42      314.09    103.64 o 
   8   6   3       34.98       23.75     31.28 o 
   9   6   3       91.18       76.76     37.21 o 
  10   6   3        1.17       -5.53     29.35 o 
  11   6   3       61.04       25.64     40.49 o 
 -10   7   3       48.65       85.58     38.94 o 
  -9   7   3      193.23      164.64     46.17 o 
  -8   7   3       14.30       12.13     33.86 o 
  -7   7   3      367.73      244.34     63.84 o 
  -6   7   3       90.11       18.11     34.33 o 
  -5   7   3       88.59       41.29     34.85 o 
  -4   7   3        4.62      -32.19     29.27 o 
  -3   7   3      628.44      629.30     59.92 o 
  -2   7   3       26.83       31.58     21.97 o 
  -1   7   3      757.61      801.06     41.12 o 
   0   7   3        7.46       -1.34     21.12 o 
   1   7   3       21.65       18.47     21.31 o 
   2   7   3      153.79      136.10     37.30 o 
   3   7   3       96.69       82.45     33.92 o 
   4   7   3       56.77      100.12     41.87 o 
   5   7   3      276.87      273.43     45.40 o 
   6   7   3       11.90        1.38     30.19 o 
   7   7   3        0.97      -42.12     28.08 o 
   8   7   3       11.00      -31.11     29.47 o 
   9   7   3       73.42       66.10     36.04 o 
  -8   8   3        6.74      -18.04     31.98 o 
  -7   8   3      127.39       90.16     58.49 o 
  -6   8   3        8.48      -24.12     29.41 o 
  -5   8   3        0.55      -42.52     30.37 o 
  -4   8   3       30.47        2.24     30.33 o 
  -3   8   3      168.30      129.92     40.02 o 
  -2   8   3        6.65      -41.50     28.01 o 
  -1   8   3       39.15       29.43     26.04 o 
   0   8   3        0.94       -1.33     33.63 o 
   1   8   3      227.58      226.14    106.84 o 
   2   8   3       46.82      -16.72     28.47 o 
   3   8   3      341.56      389.34     94.66 o 
   4   8   3      133.92       99.51     49.08 o 
   5   8   3      346.13      406.37    106.79 o 
   6   8   3       53.58       23.27     34.49 o 
   7   8   3      210.56      140.92    102.30 o 
  -4   9   3       54.34       41.09     41.28 o 
  -3   9   3       21.79      -10.90     35.37 o 
  -2   9   3        7.26       -7.68     31.78 o 
  -1   9   3       89.82       87.97     63.19 o 
   0   9   3       16.26       29.18     52.40 o 
   1   9   3        0.26       -0.69     47.65 o 
   2   9   3        0.61      -36.95     52.83 o 
   3   9   3        0.17      -66.56     45.50 o 
 -14   0   4      660.32      645.85     90.30 o 
 -12   0   4      266.32      285.58     60.86 o 
 -10   0   4        0.93      -22.61     17.63 o 
  -8   0   4      129.78      128.90     22.28 o 
  -6   0   4     1877.25     1818.56     38.68 o 
  -4   0   4       18.15        7.99      7.32 o 
  -2   0   4     2208.31     2339.20     36.68 o 
   0   0   4      640.30      648.52     24.52 o 
   2   0   4     4342.35     4496.94     77.53 o 
   4   0   4     1146.07      898.47     29.80 o 
   6   0   4     9352.37     9547.69    162.39 o 
   8   0   4     3192.87     3106.62     76.79 o 
  10   0   4      878.62      828.78     68.29 o 
  12   0   4      446.13      485.61     72.17 o 
  14   0   4       78.05      121.90     62.33 o 
 -15   1   4       19.28      -30.04     35.37 o 
 -14   1   4      243.40      251.20     75.07 o 
 -13   1   4        1.02        5.31     28.25 o 
 -12   1   4      138.19      185.57     37.82 o 
 -11   1   4       76.74       83.91     18.02 o 
 -10   1   4     2039.58     2004.32     40.64 o 
  -9   1   4       36.02       -2.05     15.44 o 
  -8   1   4     2083.53     2031.44     28.89 o 
  -7   1   4       41.33       30.21      7.50 o 
  -6   1   4     3409.97     3169.81     35.42 o 
  -5   1   4      265.48      323.47      9.82 o 
  -4   1   4      101.43      100.14      6.88 o 
  -3   1   4        5.04       19.52      9.40 o 
  -2   1   4     4970.79     5141.05     56.41 o 
  -1   1   4      385.23      352.52     12.90 o 
   0   1   4     1844.58     1765.96     30.22 o 
   1   1   4     3788.39     4029.03     63.47 o 
   2   1   4     1078.53     1177.59     21.82 o 
   3   1   4     1009.21      993.18     20.67 o 
   4   1   4     3321.79     3553.42     50.02 o 
   5   1   4     1415.27     1617.52     31.45 o 
   6   1   4     3466.86     3813.55     57.31 o 
   7   1   4     1029.18     1067.06     28.21 o 
   8   1   4      641.38      644.94     29.68 o 
   9   1   4      134.65      139.65     22.56 o 
  10   1   4        1.64       -6.68     39.15 o 
  11   1   4      314.37      335.53     41.91 o 
  12   1   4      571.40      675.31     58.85 o 
  13   1   4      116.45      123.36     36.90 o 
  14   1   4      550.94      576.77     64.10 o 
 -15   2   4      118.78      123.82     45.34 o 
 -14   2   4      191.52      229.50     48.77 o 
 -13   2   4       18.05        2.11     32.05 o 
 -12   2   4        6.65      -10.51     19.81 o 
 -11   2   4      103.86       70.99     19.29 o 
 -10   2   4       21.03       -4.93     14.38 o 
  -9   2   4       58.11       42.50     15.87 o 
  -8   2   4       19.96        1.56     12.34 o 
  -7   2   4      168.30      202.61     12.20 o 
  -6   2   4       29.16       32.36      8.63 o 
  -5   2   4       35.10       23.70      7.54 o 
  -4   2   4     2844.55     3068.85     41.56 o 
  -3   2   4      528.66      550.23     21.04 o 
  -2   2   4     1652.89     1654.67     24.89 o 
  -1   2   4      420.14      364.67      9.95 o 
   0   2   4     1965.95     2007.43     37.89 o 
   1   2   4     3136.73     3066.03     41.14 o 
   2   2   4      298.41      257.44     13.50 o 
   3   2   4      333.86      284.78     12.08 o 
   4   2   4     1312.28     1122.45     33.54 o 
   5   2   4     1812.19     1733.53     32.59 o 
   6   2   4     3405.56     3338.31     52.08 o 
   7   2   4     3911.41     3910.25     91.23 o 
   8   2   4     1064.73      990.62     41.54 o 
   9   2   4      420.60      452.34     35.00 o 
  10   2   4      392.00      430.25     36.48 o 
  11   2   4      444.14      573.95     53.41 o 
  12   2   4       29.39       39.80     31.63 o 
  13   2   4      166.61      185.41     42.36 o 
 -14   3   4      158.39      128.93     44.75 o 
 -13   3   4      167.29      157.79     33.74 o 
 -12   3   4        7.98       -5.42     22.31 o 
 -11   3   4      870.36      886.90     48.42 o 
 -10   3   4      445.57      443.08     39.93 o 
  -9   3   4     2489.91     2391.90     78.70 o 
  -8   3   4      667.68      682.09     31.70 o 
  -7   3   4     4339.68     4242.15     80.22 o 
  -6   3   4      225.43      214.73     14.94 o 
  -5   3   4     2086.70     1963.68     42.56 o 
  -4   3   4     1493.56     1639.58     30.44 o 
  -3   3   4     5688.58     5867.23     77.22 o 
  -2   3   4     1110.15     1080.36     35.40 o 
  -1   3   4     1186.82     1122.89     36.35 o 
   0   3   4     1948.68     1985.48     35.27 o 
   1   3   4      894.21      930.32     22.34 o 
   2   3   4     1677.52     1717.04     32.81 o 
   3   3   4     1870.23     1834.29     29.33 o 
   4   3   4     2482.41     2606.98     91.42 o 
   5   3   4        0.19       -8.85      7.90 o 
   6   3   4      110.71       74.92     18.96 o 
   7   3   4      272.29      300.01     45.90 o 
   8   3   4       18.04       23.21     17.83 o 
   9   3   4       35.10       58.46     21.42 o 
  10   3   4      291.11      228.20     32.13 o 
  11   3   4      128.89      152.89     29.74 o 
  12   3   4        1.61       -1.47     30.88 o 
  13   3   4      142.51      145.18     43.73 o 
 -14   4   4       23.64       -2.68     27.79 o 
 -13   4   4       80.10       48.03     29.66 o 
 -12   4   4        6.84      -24.62     20.76 o 
 -11   4   4        3.03       14.86     20.36 o 
 -10   4   4        0.00      -19.66     17.16 o 
  -9   4   4        0.80       -7.97     16.15 o 
  -8   4   4      162.45      125.27     27.29 o 
  -7   4   4       16.01       26.27     14.99 o 
  -6   4   4      280.55      304.09     24.61 o 
  -5   4   4     4803.94     4710.80     91.21 o 
  -4   4   4      301.63      320.89     25.17 o 
  -3   4   4       25.89       10.98     10.99 o 
  -2   4   4      153.45      186.15     16.48 o 
  -1   4   4     1299.35     1244.58     29.73 o 
   0   4   4       43.24       53.84     18.74 o 
   1   4   4     2465.17     2302.65     41.32 o 
   2   4   4      571.73      584.24     18.09 o 
   3   4   4      236.70      248.58     15.53 o 
   4   4   4      271.20      268.71     13.97 o 
   5   4   4     3754.39     3674.65     92.45 o 
   6   4   4       53.88       41.26     18.28 o 
   7   4   4     3139.86     3198.76     86.63 o 
   8   4   4       46.65       37.57     20.33 o 
   9   4   4      351.81      347.41     35.59 o 
  10   4   4       10.15       -2.35     22.25 o 
  11   4   4      387.31      455.62     44.43 o 
  12   4   4       94.34      140.33     34.18 o 
 -13   5   4       72.40       32.75     26.95 o 
 -12   5   4      212.18      220.05     33.80 o 
 -11   5   4      185.38      191.26     31.03 o 
 -10   5   4      205.08      209.61     30.26 o 
  -9   5   4      744.58      687.85     53.17 o 
  -8   5   4      463.23      508.54     46.85 o 
  -7   5   4      440.71      476.20     36.67 o 
  -6   5   4     1290.65     1288.42     55.90 o 
  -5   5   4      112.06       98.78     21.40 o 
  -4   5   4     1242.41     1217.85     34.79 o 
  -3   5   4     3246.36     3297.17     59.80 o 
  -2   5   4      988.35      991.99     30.64 o 
  -1   5   4      674.91      594.80     23.98 o 
   0   5   4       41.86       25.58     16.12 o 
   1   5   4     1369.17     1356.72     33.66 o 
   2   5   4        8.23        2.05     10.62 o 
   3   5   4      470.89      469.61     26.09 o 
   4   5   4       37.01       37.64     17.76 o 
   5   5   4       98.57       62.70     21.09 o 
   6   5   4       42.77       25.53     19.34 o 
   7   5   4       80.92       70.14     23.12 o 
   8   5   4        3.04      -10.71     21.91 o 
   9   5   4        1.11        5.22     22.57 o 
  10   5   4       89.32       50.24     26.64 o 
  11   5   4       18.26       -4.89     34.82 o 
 -11   6   4        8.40      -34.33     27.63 o 
 -10   6   4       42.77       -0.01     26.84 o 
  -9   6   4       24.79      -33.66     24.08 o 
  -8   6   4       40.72       22.60     25.70 o 
  -7   6   4      437.25      392.13     53.80 o 
  -6   6   4      506.81      497.73     54.56 o 
  -5   6   4       63.06       27.54     27.72 o 
  -4   6   4      214.92      175.61     37.54 o 
  -3   6   4        9.36      -10.39     18.08 o 
  -2   6   4        1.95      -19.02     17.80 o 
  -1   6   4      558.63      641.32     42.57 o 
   0   6   4      166.33      170.18     32.46 o 
   1   6   4      343.65      364.34     31.12 o 
   2   6   4      641.23      628.87     23.89 o 
   3   6   4       45.26       35.09     35.70 o 
   4   6   4      203.83      266.42     41.66 o 
   5   6   4      435.56      419.10     64.62 o 
   6   6   4     1605.73     1477.38    130.49 o 
   7   6   4      289.34      369.93    137.05 o 
   8   6   4      166.97      197.93     49.17 o 
   9   6   4       16.27       11.02     39.97 o 
  10   6   4      166.55      227.48     98.76 o 
 -10   7   4      124.19      123.92     43.04 o 
  -9   7   4        1.24      -43.11     30.74 o 
  -8   7   4      173.65       78.44     67.77 o 
  -7   7   4        5.07       36.79     33.05 o 
  -6   7   4      145.26      208.35     43.55 o 
  -5   7   4      233.13      215.37     44.34 o 
  -4   7   4      357.51      411.26    100.10 o 
  -3   7   4        5.84       14.59     28.26 o 
  -2   7   4      649.15      749.82     69.11 o 
  -1   7   4        4.96       10.93     22.08 o 
   0   7   4      485.28      566.62     47.52 o 
   1   7   4      134.63       96.29     21.04 o 
   2   7   4       37.18       21.60     29.93 o 
   3   7   4       84.03       59.95     34.60 o 
   4   7   4       46.11       15.94     29.97 o 
   5   7   4        1.00       -9.09     30.38 o 
   6   7   4      128.36       75.60     37.39 o 
   7   7   4       31.28       24.46     30.76 o 
   8   7   4        0.72      -33.51     32.89 o 
   9   7   4        2.25      -30.83     31.89 o 
  -8   8   4        0.02       -2.29     35.83 o 
  -7   8   4       13.93       20.85     35.71 o 
  -6   8   4        8.31       -6.52     33.64 o 
  -5   8   4       26.91       38.84     36.95 o 
  -4   8   4       21.97       14.28     32.88 o 
  -3   8   4       16.20       21.70     35.66 o 
  -2   8   4       39.84       18.67     32.55 o 
  -1   8   4       27.39       -8.60     25.24 o 
   0   8   4      166.91      113.09     55.68 o 
   1   8   4       11.66       13.73     45.15 o 
   2   8   4      284.21      300.95    124.66 o 
   3   8   4        0.75      -32.96     29.08 o 
   4   8   4       63.94       67.29     36.90 o 
   5   8   4       97.15       77.99     42.72 o 
   6   8   4      255.85      295.67    125.48 o 
  -4   9   4        0.43      -21.52     37.61 o 
  -3   9   4       50.40       30.27     36.23 o 
  -2   9   4        9.03      -24.85     33.51 o 
   0   9   4       62.77      -13.04     53.53 o 
   1   9   4       54.86       17.35     51.28 o 
   2   9   4        2.64      -18.56     46.62 o 
   3   9   4        5.23       -8.46     53.35 o 
 -15   0   5      197.15      256.75     73.64 o 
 -13   0   5       65.90       49.47     49.47 o 
 -11   0   5        4.39       -8.37     34.96 o 
  -9   0   5        8.87      -12.78     11.67 o 
  -7   0   5     1103.53     1084.74     33.43 o 
  -5   0   5      369.22      337.10     16.11 o 
  -3   0   5      367.39      384.68     14.52 o 
  -1   0   5     5789.98     5867.20     94.02 o 
   1   0   5     7577.25     7774.70    122.12 o 
   3   0   5     3620.34     3416.99     67.08 o 
   5   0   5    13774.19    14820.79    334.62 o 
   7   0   5     4285.85     4062.42     89.39 o 
   9   0   5     1668.49     1678.45     87.45 o 
  11   0   5      600.19      602.59     62.42 o 
  13   0   5      271.30      252.61     63.11 o 
 -15   1   5        7.11       18.79     36.90 o 
 -14   1   5       66.50       45.12     36.73 o 
 -13   1   5      176.66      189.92     41.50 o 
 -12   1   5       46.92       60.16     31.15 o 
 -11   1   5        9.04       -8.92     13.63 o 
 -10   1   5      118.77       88.05     16.38 o 
  -9   1   5     3165.34     3001.53     49.07 o 
  -8   1   5      177.76      171.10     13.46 o 
  -7   1   5     2572.35     2380.23     30.71 o 
  -6   1   5      524.24      477.59     13.89 o 
  -5   1   5     1722.57     1588.88     21.88 o 
  -4   1   5     2525.22     2540.42     28.59 o 
  -3   1   5     2709.21     2662.73     34.76 o 
  -2   1   5      390.95      326.97     11.08 o 
  -1   1   5      695.90      666.24     18.15 o 
   0   1   5     5378.18     5630.16     74.67 o 
   1   1   5      373.17      431.28     11.56 o 
   2   1   5        1.43       -5.26      5.39 o 
   3   1   5      662.06      690.68     17.71 o 
   4   1   5       15.42       26.41      8.95 o 
   5   1   5      817.40      945.07     24.48 o 
   6   1   5      483.74      465.08     19.07 o 
   7   1   5        8.28       -0.40     10.31 o 
   8   1   5        2.34       -9.16     14.63 o 
   9   1   5        3.48        1.68     15.48 o 
  10   1   5       56.01       32.09     24.76 o 
  11   1   5        0.97      -23.15     24.59 o 
  12   1   5        0.25      -36.03     24.02 o 
  13   1   5      268.63      281.15     48.25 o 
  14   1   5       30.52       24.22     36.08 o 
 -15   2   5      489.55      551.14    108.04 o 
 -14   2   5        5.92        6.14     33.03 o 
 -13   2   5      114.50      154.65     39.21 o 
 -12   2   5       47.35       17.07     17.08 o 
 -11   2   5       52.43       18.16     15.48 o 
 -10   2   5        1.93      -16.66     13.40 o 
  -9   2   5        1.60      -16.07     10.71 o 
  -8   2   5       26.80       15.08     11.70 o 
  -7   2   5       15.27        1.07      8.71 o 
  -6   2   5      173.12      240.27     15.35 o 
  -5   2   5     1318.56     1453.27     24.47 o 
  -4   2   5        5.22       -3.90      6.15 o 
  -3   2   5       82.04       86.72     10.94 o 
  -2   2   5       11.10        2.44      5.36 o 
  -1   2   5     2178.75     2231.84     42.24 o 
   0   2   5     4588.86     4656.84     69.86 o 
   1   2   5       20.60        5.89      5.49 o 
   2   2   5      415.46      321.41     10.84 o 
   3   2   5       27.04       52.27      8.72 o 
   4   2   5     4731.90     4759.23     80.72 o 
   5   2   5     2385.74     2743.97    109.71 o 
   6   2   5     3894.00     3777.49     69.94 o 
   7   2   5     1806.96     1700.80     48.06 o 
   8   2   5     1071.78     1055.47     39.57 o 
   9   2   5      449.35      475.57     35.86 o 
  10   2   5      556.99      663.71     44.15 o 
  11   2   5       66.09       62.38     30.33 o 
  12   2   5      177.39      252.65     45.10 o 
  13   2   5      165.87      128.27     40.02 o 
 -14   3   5        2.20      -15.12     33.97 o 
 -13   3   5        0.23      -10.43     23.96 o 
 -12   3   5      307.96      415.45     31.01 o 
 -11   3   5      140.41      100.79     20.27 o 
 -10   3   5      324.77      298.84     33.24 o 
  -9   3   5     2000.65     2056.82     68.63 o 
  -8   3   5     3584.49     3610.28     68.24 o 
  -7   3   5     1008.40      974.92     44.38 o 
  -6   3   5     1430.61     1347.69     35.55 o 
  -5   3   5      820.76      753.10     20.88 o 
  -4   3   5       27.91       15.95      8.25 o 
  -3   3   5       35.24       47.72      9.37 o 
  -2   3   5     2757.01     2749.38     38.33 o 
  -1   3   5     3032.31     3001.30     47.95 o 
   0   3   5      393.12      348.93     28.32 o 
   1   3   5      710.66      760.60     48.34 o 
   2   3   5     1546.52     1501.03     35.70 o 
   3   3   5     1760.33     1809.87     35.56 o 
   4   3   5       20.52        9.91      8.71 o 
   5   3   5      355.21      373.71     31.71 o 
   6   3   5      194.04      162.19     22.31 o 
   7   3   5      121.80      120.25     22.02 o 
   8   3   5       88.46       58.08     20.44 o 
   9   3   5       57.09       38.95     21.47 o 
  10   3   5        1.69        4.39     20.76 o 
  11   3   5        1.32       -3.21     22.78 o 
  12   3   5       25.54       -5.73     31.04 o 
  13   3   5       65.47        4.93     37.02 o 
 -14   4   5       86.90       64.07     34.72 o 
 -13   4   5       22.75       24.63     20.75 o 
 -12   4   5       30.11       26.50     27.28 o 
 -11   4   5        8.72      -14.12     18.73 o 
 -10   4   5        0.97      -25.93     17.29 o 
  -9   4   5        3.08       -6.78     17.84 o 
  -8   4   5      127.87      137.98     22.58 o 
  -7   4   5       12.07      -12.89     12.59 o 
  -6   4   5        0.17      -17.93     11.95 o 
  -5   4   5       52.85       80.63     13.44 o 
  -4   4   5      450.44      512.95     22.33 o 
  -3   4   5       19.99        9.34      9.94 o 
  -2   4   5      274.89      272.77     30.71 o 
  -1   4   5       74.19       91.89     11.62 o 
   0   4   5     1214.47     1187.49     29.87 o 
   1   4   5       13.13        3.32      9.83 o 
   2   4   5       57.94       44.15     11.74 o 
   3   4   5      123.35      110.71     12.08 o 
   4   4   5     1670.72     1588.69     52.72 o 
   5   4   5       46.09       48.24     17.12 o 
   6   4   5     1783.10     1697.12     81.55 o 
   7   4   5       65.50       48.34     20.68 o 
   8   4   5      967.93      875.08     41.11 o 
   9   4   5       10.05        0.63     20.28 o 
  10   4   5      308.79      359.36     39.24 o 
  11   4   5       40.43       62.51     29.19 o 
  12   4   5      231.98      245.17     38.83 o 
 -13   5   5       26.56       30.20     21.83 o 
 -12   5   5      326.10      328.31     38.12 o 
 -11   5   5      142.84      206.22     50.74 o 
 -10   5   5      381.51      435.15     37.07 o 
  -9   5   5       72.20       71.59     23.06 o 
  -8   5   5     1725.52     1685.41     49.38 o 
  -7   5   5      950.46      938.91     36.10 o 
  -6   5   5     3940.42     3991.58     84.83 o 
  -5   5   5        4.02       10.36     16.19 o 
  -4   5   5     1218.25     1160.92     33.78 o 
  -3   5   5      142.86      146.05     18.05 o 
  -2   5   5     1859.69     1822.09     52.15 o 
  -1   5   5      531.49      555.44     37.22 o 
   0   5   5      544.70      541.73     34.19 o 
   1   5   5      567.69      594.26     28.73 o 
   2   5   5     1222.98     1243.27     31.41 o 
   3   5   5       44.71       61.50     14.91 o 
   4   5   5     1058.52     1001.42     38.85 o 
   5   5   5      125.07      115.57     23.74 o 
   6   5   5      240.62      247.47     91.17 o 
   7   5   5      243.48      206.74     39.40 o 
   8   5   5        3.58      -39.56     26.37 o 
   9   5   5       13.77       -1.20     31.16 o 
  10   5   5       12.27      -38.81     32.37 o 
  11   5   5        0.16       14.00     33.30 o 
 -11   6   5        3.36        0.10     27.63 o 
 -10   6   5       26.62       20.01     28.20 o 
  -9   6   5        1.50      -12.54     26.03 o 
  -8   6   5        0.89       25.63     39.89 o 
  -7   6   5      771.93      799.31     55.89 o 
  -6   6   5       54.66       25.08     32.78 o 
  -5   6   5      105.63       50.69     32.35 o 
  -4   6   5      160.05      160.84     27.68 o 
  -3   6   5        4.00       12.06     19.52 o 
  -2   6   5      159.10      129.79     26.04 o 
  -1   6   5       53.12       32.43     26.50 o 
   0   6   5      577.09      550.46     26.65 o 
   1   6   5       61.05       85.87     18.74 o 
   2   6   5      101.70      110.35     16.99 o 
   3   6   5     1085.29      995.00     55.49 o 
   4   6   5      208.64      195.95     67.25 o 
   5   6   5      109.16      121.19     37.05 o 
   6   6   5      245.29      196.95     40.29 o 
   7   6   5      190.03      209.25     75.41 o 
   8   6   5      143.09       90.67     36.97 o 
   9   6   5      173.82      177.90     43.33 o 
  10   6   5       38.26        5.16     33.58 o 
 -10   7   5        0.03      -15.40     32.85 o 
  -9   7   5       70.23       28.46     38.76 o 
  -8   7   5       22.09      -20.60     30.69 o 
  -7   7   5     1090.70     1046.14     84.99 o 
  -6   7   5        4.25        7.16     33.38 o 
  -5   7   5     1196.66     1068.13    107.40 o 
  -4   7   5        8.17       28.64     31.19 o 
  -3   7   5      500.79      607.06    103.73 o 
  -2   7   5        9.19      -13.50     21.45 o 
  -1   7   5      521.26      612.71    146.29 o 
   0   7   5        5.46      -12.05     16.33 o 
   1   7   5      147.97      179.99     24.29 o 
   2   7   5        5.08      -24.72     29.18 o 
   3   7   5      117.69      160.68     41.60 o 
   4   7   5      124.30       75.23     36.01 o 
   5   7   5      367.99      311.65     48.10 o 
   6   7   5       88.12       45.40     34.40 o 
   7   7   5       15.37      -37.58     30.13 o 
   8   7   5       19.45       -5.41     33.06 o 
  -8   8   5      101.88       31.17     71.61 o 
  -7   8   5      132.38       88.33     52.53 o 
  -6   8   5       13.20       20.01     37.57 o 
  -5   8   5       33.50       -9.44     34.40 o 
  -4   8   5       13.10       16.38     34.44 o 
  -3   8   5       11.85      -26.86     31.24 o 
  -2   8   5        6.29      -52.83     40.58 o 
  -1   8   5      117.65      141.63     27.17 o 
   0   8   5        2.32      -30.29     23.57 o 
   1   8   5       30.57       76.23     53.09 o 
   2   8   5       59.93       65.38     36.24 o 
   3   8   5      284.37      266.06     98.50 o 
   4   8   5       72.99       64.56     40.87 o 
   5   8   5      125.43      119.70     99.32 o 
   6   8   5       35.91      -17.18     33.25 o 
  -3   9   5        0.43      -25.64     29.95 o 
  -2   9   5      118.75      163.66     40.29 o 
  -1   9   5       33.94       65.90     73.34 o 
   0   9   5       29.28      -11.74     48.95 o 
   1   9   5       12.81      -32.72     54.91 o 
   2   9   5        1.21      -40.23     53.61 o 
 -14   0   6     2117.47     1860.27    119.74 o 
 -12   0   6     1357.14     1358.25     94.45 o 
 -10   0   6       75.23      101.90     18.89 o 
  -8   0   6      656.42      618.82     25.35 o 
  -6   0   6      235.02      243.56     18.56 o 
  -4   0   6     4722.57     5184.84     76.08 o 
  -2   0   6       76.69       85.63      9.92 o 
   0   0   6     6602.58     6603.66    146.59 o 
   2   0   6     4738.44     4906.45    100.19 o 
   4   0   6       98.00       37.82     26.46 o 
   6   0   6     5811.72     5727.92    112.15 o 
   8   0   6     1250.97     1286.05     49.04 o 
  10   0   6     1032.32      967.77     74.68 o 
  12   0   6     1449.74     1458.83     96.43 o 
 -15   1   6        9.03       -3.36     36.66 o 
 -14   1   6      257.97      313.20     52.39 o 
 -13   1   6      121.51      101.96     36.70 o 
 -12   1   6      478.84      504.19    116.89 o 
 -11   1   6       45.32        0.07     16.19 o 
 -10   1   6      542.53      550.08     32.00 o 
  -9   1   6       96.87       74.61     12.48 o 
  -8   1   6     5706.96     5630.52     58.31 o 
  -7   1   6     1284.57     1305.36     24.01 o 
  -6   1   6      178.83       98.65      9.51 o 
  -5   1   6       38.98        9.23      6.22 o 
  -4   1   6     4999.92     5147.17     53.98 o 
  -3   1   6      220.26      229.73     11.93 o 
  -2   1   6     9549.36     9350.22    117.61 o 
  -1   1   6      294.44      249.01     12.51 o 
   0   1   6     5331.13     5354.72     63.01 o 
   1   1   6      579.44      561.23     16.19 o 
   2   1   6     1133.38     1053.77     21.71 o 
   3   1   6     1270.05     1226.04     25.16 o 
   4   1   6     4340.93     4789.83     65.13 o 
   5   1   6      217.63      232.72     16.76 o 
   6   1   6      423.60      454.29     23.53 o 
   7   1   6        2.89       -1.97     10.84 o 
   8   1   6        1.96      -20.23     13.48 o 
   9   1   6        2.40        1.95     16.84 o 
  10   1   6        8.02      -21.49     20.87 o 
  11   1   6       10.24      -15.72     24.06 o 
  12   1   6        0.53      -11.46     28.39 o 
  13   1   6        7.20      -28.54     33.32 o 
 -15   2   6      529.98      636.27    108.04 o 
 -14   2   6      512.43      491.51     58.62 o 
 -13   2   6      330.24      301.81     47.44 o 
 -12   2   6      145.43      213.27     40.62 o 
 -11   2   6      843.74      815.81     29.55 o 
 -10   2   6      168.27      140.52     22.66 o 
  -9   2   6        7.21      -16.37     12.43 o 
  -8   2   6        5.52       -1.23     11.23 o 
  -7   2   6      223.14      248.92     14.26 o 
  -6   2   6      189.54      207.99     12.52 o 
  -5   2   6      544.96      551.92     15.53 o 
  -4   2   6     1361.88     1330.59     23.09 o 
  -3   2   6     1354.14     1474.09     24.90 o 
  -2   2   6       15.62        2.50      6.60 o 
  -1   2   6      911.12      904.92     25.40 o 
   0   2   6     1076.55     1011.02     26.34 o 
   1   2   6     5525.54     5464.01     95.12 o 
   2   2   6      282.13      261.72     10.87 o 
   3   2   6      115.73       98.26     10.83 o 
   4   2   6      439.16      417.73     16.65 o 
   5   2   6     1908.70     1866.84     36.47 o 
   6   2   6     2088.08     2118.51     41.32 o 
   7   2   6     1336.78     1311.45     42.62 o 
   8   2   6      648.36      621.52     47.68 o 
   9   2   6      401.60      486.60     37.25 o 
  10   2   6      332.13      369.41     35.00 o 
  11   2   6      876.74      890.55     54.67 o 
  12   2   6      293.33      384.85     71.01 o 
  13   2   6      229.61      259.25     47.37 o 
 -14   3   6      426.51      406.39     55.98 o 
 -13   3   6       45.78       49.82     21.35 o 
 -12   3   6        8.78       -4.99     17.96 o 
 -11   3   6      153.40      193.46     23.50 o 
 -10   3   6      317.96      366.95     38.07 o 
  -9   3   6      399.83      483.50     29.45 o 
  -8   3   6      869.67      806.62     27.49 o 
  -7   3   6     2170.68     2032.66     40.85 o 
  -6   3   6        4.00        6.54      9.10 o 
  -5   3   6     1540.50     1372.68     26.25 o 
  -4   3   6     1330.28     1372.42     26.99 o 
  -3   3   6     6294.30     6483.83     73.67 o 
  -2   3   6     1317.83     1381.76     26.34 o 
  -1   3   6     7721.69     7669.25     94.54 o 
   0   3   6      464.37      475.65     21.33 o 
   1   3   6     1915.75     2000.76     42.66 o 
   2   3   6      682.07      707.54     17.98 o 
   3   3   6     1912.78     2089.80     41.23 o 
   4   3   6      161.88      191.21     15.27 o 
   5   3   6     1471.88     1487.65     35.17 o 
   6   3   6        7.71       -5.12     14.35 o 
   7   3   6      255.75      283.15     29.64 o 
   8   3   6       23.72       -7.60     18.39 o 
   9   3   6       27.56       -9.72     18.31 o 
  10   3   6       10.23       -8.40     20.75 o 
  11   3   6        7.13      -10.59     23.42 o 
  12   3   6       22.09       -8.22     45.97 o 
  13   3   6       20.66       25.35     36.27 o 
 -14   4   6       12.85       -8.34     29.71 o 
 -13   4   6      113.74      125.42     25.82 o 
 -12   4   6        1.01      -27.15     18.15 o 
 -11   4   6      260.77      249.50     26.36 o 
 -10   4   6       97.64       64.50     20.18 o 
  -9   4   6      104.71      102.80     25.04 o 
  -8   4   6       33.95       29.61     17.57 o 
  -7   4   6       78.31       66.20     18.03 o 
  -6   4   6      452.48      420.25     20.86 o 
  -5   4   6      665.00      657.93     26.28 o 
  -4   4   6       48.02       52.33     11.48 o 
  -3   4   6       34.32       40.20     10.06 o 
  -2   4   6      230.81      255.00     14.72 o 
  -1   4   6      552.91      542.82     25.50 o 
   0   4   6      305.27      297.80     23.89 o 
   1   4   6      548.59      507.10     24.94 o 
   2   4   6      454.89      442.97     23.07 o 
   3   4   6      168.94      172.79     14.07 o 
   4   4   6        1.80       -5.15      8.36 o 
   5   4   6     1792.91     1725.79     88.11 o 
   6   4   6      162.46      178.44     25.54 o 
   7   4   6      954.41      851.45     86.31 o 
   8   4   6       12.84       23.32     29.48 o 
   9   4   6      621.87      683.98     47.68 o 
  10   4   6       27.64       15.93     25.01 o 
  11   4   6      541.79      610.90     50.98 o 
  12   4   6       24.25       -8.97     27.72 o 
 -13   5   6       32.28      109.72     40.45 o 
 -12   5   6      152.08      133.09     26.43 o 
 -11   5   6      218.98      194.58     26.59 o 
 -10   5   6        9.57        4.56     23.30 o 
  -9   5   6      271.15      277.82     30.40 o 
  -8   5   6       38.61       54.64     20.51 o 
  -7   5   6     1382.69     1349.53     77.45 o 
  -6   5   6      247.88      308.20     65.78 o 
  -5   5   6      789.49      815.58     53.23 o 
  -4   5   6      987.72     1001.42     47.90 o 
  -3   5   6      945.36      853.59     30.78 o 
  -2   5   6      491.75      505.60     26.72 o 
  -1   5   6     1824.98     1746.43     41.68 o 
   0   5   6      872.48      929.56     29.55 o 
   1   5   6      127.24      102.03     16.27 o 
   2   5   6      724.02      741.27     45.61 o 
   3   5   6       31.32       26.34     13.79 o 
   4   5   6       85.96       56.01     28.72 o 
   5   5   6      314.35      276.61     42.29 o 
   6   5   6      147.07      224.73     41.33 o 
   7   5   6       11.89        0.35     29.12 o 
   8   5   6       60.43       35.08     32.31 o 
   9   5   6       23.64        1.46     32.44 o 
  10   5   6       43.94       66.83     61.38 o 
  11   5   6       13.51      -35.17     32.28 o 
 -11   6   6       94.24      143.87     44.61 o 
 -10   6   6       58.98       26.80     37.23 o 
  -9   6   6        9.45      -21.49     30.85 o 
  -8   6   6        8.93        6.98     32.62 o 
  -7   6   6       63.93       65.03     35.54 o 
  -6   6   6      508.03      504.71     71.40 o 
  -5   6   6      120.79      120.68     36.13 o 
  -4   6   6        1.61      -24.92     18.89 o 
  -3   6   6        2.50       -6.68     21.99 o 
  -2   6   6       17.73       -9.00     15.57 o 
  -1   6   6       62.18       61.65     19.18 o 
   0   6   6       52.68       69.77     18.53 o 
   1   6   6       41.74        2.67     15.19 o 
   2   6   6      179.18      222.70     24.39 o 
   3   6   6       50.63       81.82     32.84 o 
   4   6   6       44.24       24.52     29.51 o 
   5   6   6      114.59       69.35     55.12 o 
   6   6   6      412.32      408.34    121.64 o 
   7   6   6       33.57       18.80     43.73 o 
   8   6   6      218.78      240.31     59.22 o 
   9   6   6       45.37       27.75     35.71 o 
  10   6   6      130.91       97.78     42.72 o 
 -10   7   6      165.48       86.59     58.19 o 
  -9   7   6        0.78      -29.73     32.51 o 
  -8   7   6      262.15      245.86    126.65 o 
  -7   7   6      469.84      375.81    100.88 o 
  -6   7   6      387.37      393.01     56.15 o 
  -5   7   6        0.60      -15.17     30.77 o 
  -4   7   6      558.01      634.36     90.73 o 
  -3   7   6       10.74       18.18     19.24 o 
  -2   7   6      232.23      285.59     30.27 o 
  -1   7   6       49.79       67.02     21.37 o 
   0   7   6      523.48      657.10     57.51 o 
   1   7   6       71.83       42.87     18.80 o 
   2   7   6      135.16      187.31    104.33 o 
   3   7   6       15.39      -40.17     26.78 o 
   4   7   6       37.63       -7.20     43.86 o 
   5   7   6       18.32      -42.69     28.46 o 
   6   7   6       13.83       -3.63     33.54 o 
   7   7   6       10.42       23.88     33.60 o 
   8   7   6        0.08       -5.06     32.66 o 
  -7   8   6        6.54      -24.69     46.27 o 
  -6   8   6       17.25      -36.69     45.84 o 
  -5   8   6      178.92      146.42     62.94 o 
  -4   8   6        4.98       -8.67     28.08 o 
  -3   8   6        0.24      -22.99     25.96 o 
  -2   8   6       51.56       10.05     25.40 o 
  -1   8   6        9.10      -24.92     20.42 o 
   0   8   6        2.27      -39.57     26.38 o 
   1   8   6       25.61      -37.64     50.33 o 
   2   8   6       85.26       56.32     37.24 o 
   3   8   6       39.08       21.55     35.39 o 
   4   8   6        9.60      -25.21     32.42 o 
   5   8   6       16.51      -17.69     32.65 o 
   6   8   6       81.24       23.83     35.75 o 
  -3   9   6      101.71      117.90     39.13 o 
  -2   9   6       16.07        9.91     31.09 o 
   0   9   6        9.69       42.48     50.50 o 
   1   9   6       58.30      -16.81     37.31 o 
 -15   0   7      498.54      638.25     95.05 o 
 -13   0   7     2948.11     2919.73    143.22 o 
 -11   0   7      288.34      300.52     59.31 o 
  -9   0   7     1480.36     1516.56     41.39 o 
  -7   0   7      188.38      261.80     20.78 o 
  -5   0   7     5492.58     5873.29     87.64 o 
  -3   0   7       44.68       17.67      8.55 o 
   1   0   7      783.46      688.20     24.96 o 
   3   0   7      214.27      183.50     19.56 o 
   5   0   7     2774.36     2657.47    121.68 o 
   7   0   7      848.31      883.95     58.53 o 
   9   0   7      997.06     1033.65     71.22 o 
  11   0   7      405.75      596.29     75.45 o 
  13   0   7      275.86      280.06     63.89 o 
 -15   1   7       48.69       48.19     39.32 o 
 -14   1   7        1.83      -19.40     35.19 o 
 -13   1   7      105.93      160.70     39.34 o 
 -12   1   7        9.65        0.93     27.52 o 
 -11   1   7       93.93       50.62     18.80 o 
 -10   1   7       47.03       27.24     16.29 o 
  -9   1   7     3358.21     3478.00     84.38 o 
  -8   1   7      161.40      134.91     13.18 o 
  -7   1   7      505.16      356.98     14.04 o 
  -6   1   7      935.72      876.92     18.96 o 
  -5   1   7     2074.20     1929.08     28.46 o 
  -4   1   7      234.85      207.73     12.94 o 
  -3   1   7    15333.11    15406.96    207.98 o 
  -2   1   7      314.74      254.06     17.34 o 
  -1   1   7     4152.78     3968.27     60.18 o 
   0   1   7     1637.45     1651.90     27.04 o 
   1   1   7     1350.38     1224.15     40.34 o 
   2   1   7      166.06      154.21     11.75 o 
   3   1   7     1136.09     1093.36     24.67 o 
   4   1   7      114.00      128.53     13.25 o 
   5   1   7      551.06      571.65     20.67 o 
   6   1   7       69.58       85.79     14.84 o 
   7   1   7      342.23      428.09     25.17 o 
   8   1   7        2.27      -21.18     14.31 o 
   9   1   7      105.60      109.76     24.09 o 
  10   1   7      181.14      102.16     29.05 o 
  11   1   7       24.69      -18.74     25.23 o 
  12   1   7       37.23       -0.68     31.32 o 
  13   1   7       18.25       30.44     33.41 o 
 -15   2   7      196.53      209.06     52.03 o 
 -14   2   7      530.37      607.68    190.53 o 
 -13   2   7      648.43      745.47     66.34 o 
 -12   2   7      579.67      654.32     40.13 o 
 -11   2   7       55.16       40.62     17.36 o 
 -10   2   7     1222.81     1143.30     43.37 o 
  -9   2   7      943.42      935.46     28.90 o 
  -8   2   7       10.62        3.29      9.07 o 
  -7   2   7      902.18      875.94     21.33 o 
  -6   2   7     1663.09     1791.78     29.87 o 
  -5   2   7      834.86      852.55     34.60 o 
  -4   2   7       15.13       36.00      8.32 o 
  -3   2   7      118.19      134.10     17.33 o 
  -2   2   7     1286.09     1370.99     25.42 o 
  -1   2   7        7.86        3.30      8.39 o 
   0   2   7     1506.47     1509.87     38.37 o 
   1   2   7      187.31      177.21     19.39 o 
   2   2   7      522.97      603.57     17.48 o 
   3   2   7      136.75      143.19     12.63 o 
   4   2   7     2347.80     2390.80     41.59 o 
   5   2   7     2032.39     1956.11     38.44 o 
   6   2   7      304.48      347.45     20.46 o 
   7   2   7      938.82      892.12     64.54 o 
   8   2   7      274.41      290.91     28.96 o 
   9   2   7      161.92       97.77     24.46 o 
  10   2   7      641.60      609.35     40.66 o 
  11   2   7      178.11      189.51     38.59 o 
  12   2   7       21.68       10.35     30.77 o 
  13   2   7      259.30      332.63     74.07 o 
 -14   3   7        3.87      -13.74     33.78 o 
 -13   3   7       12.66        2.28     19.68 o 
 -12   3   7      182.75      262.92     27.48 o 
 -11   3   7       55.89       40.30     17.72 o 
 -10   3   7      129.71      116.55     20.24 o 
  -9   3   7      950.29      932.66     30.81 o 
  -8   3   7      507.07      495.38     26.05 o 
  -7   3   7       82.86       73.68     12.02 o 
  -6   3   7     2890.44     2835.25     41.76 o 
  -5   3   7       13.61       -1.45      8.13 o 
  -4   3   7     3247.63     2998.20     43.85 o 
  -3   3   7     3687.98     3853.62     50.42 o 
  -2   3   7     9037.10     9421.04    111.55 o 
  -1   3   7      813.13      792.94     28.12 o 
   0   3   7     3470.19     3585.27     83.92 o 
   1   3   7        0.80       -5.59      6.09 o 
   2   3   7      100.75       76.59     12.62 o 
   3   3   7     1072.80     1064.36     22.93 o 
   4   3   7      756.72      773.85     23.07 o 
   5   3   7       56.10       57.42     12.74 o 
   6   3   7      729.48      664.94     32.73 o 
   7   3   7       83.08       59.91     25.89 o 
   8   3   7       63.00        5.99     19.44 o 
   9   3   7        5.71      -27.31     18.21 o 
  10   3   7       34.84       41.09     25.20 o 
  11   3   7       91.57       99.03     29.09 o 
  12   3   7        0.38      -40.31     26.87 o 
 -13   4   7        0.34      -28.28     18.86 o 
 -12   4   7      163.59      170.69     26.03 o 
 -11   4   7      107.17       96.43     21.49 o 
 -10   4   7     1063.04     1014.94     37.29 o 
  -9   4   7      208.31      205.47     23.30 o 
  -8   4   7       62.45       78.94     24.41 o 
  -7   4   7      193.26      169.15     21.83 o 
  -6   4   7       33.71       27.09     11.84 o 
  -5   4   7        7.10      -12.29      9.45 o 
  -4   4   7       15.13        3.89      9.77 o 
  -3   4   7        0.58      -10.99      8.21 o 
  -2   4   7      679.86      644.50     24.55 o 
  -1   4   7      389.86      407.83     21.32 o 
   0   4   7      419.30      371.63     25.06 o 
   1   4   7     1088.97     1112.16     40.59 o 
   2   4   7      178.02      176.74     17.97 o 
   3   4   7      106.61      129.97     14.15 o 
   4   4   7     1952.00     1957.88     73.24 o 
   5   4   7       52.46       72.74     32.53 o 
   6   4   7     1199.29     1166.94     43.99 o 
   7   4   7        4.12      -27.97     18.64 o 
   8   4   7      496.18      537.72     51.23 o 
   9   4   7       19.29      -24.80     27.52 o 
  10   4   7      717.24      768.76     60.17 o 
  11   4   7        0.54      -40.89     38.42 o 
  12   4   7      174.44      238.12     48.18 o 
 -13   5   7       51.13       37.75     27.24 o 
 -12   5   7      159.00      136.47     30.84 o 
 -11   5   7       52.64        9.02     23.09 o 
 -10   5   7       46.65       37.76     23.29 o 
  -9   5   7       14.87       -5.46     20.20 o 
  -8   5   7      398.55      446.50     36.09 o 
  -7   5   7      669.24      767.09     45.72 o 
  -6   5   7     2201.21     2099.47     62.93 o 
  -5   5   7      731.00      694.58     29.34 o 
  -4   5   7      375.06      374.37     28.32 o 
  -3   5   7      549.48      584.99     30.84 o 
  -2   5   7     2847.48     2757.31     55.20 o 
  -1   5   7      791.73      809.51     29.26 o 
   0   5   7      938.89      915.40     36.13 o 
   1   5   7      684.07      707.13     31.04 o 
   2   5   7      551.73      558.97     25.52 o 
   3   5   7       97.96      102.03     17.34 o 
   4   5   7     1022.40      992.23     55.05 o 
   5   5   7      228.97      312.43     77.27 o 
   6   5   7       57.78       83.32     33.36 o 
   7   5   7       34.30        6.80     30.43 o 
   8   5   7        3.73      -18.18     44.20 o 
   9   5   7       13.40       -2.48     33.98 o 
  10   5   7       11.44      -15.95     32.59 o 
  11   5   7       34.94       67.25     36.62 o 
 -11   6   7       85.93       45.51     26.94 o 
 -10   6   7      214.43      174.61     32.59 o 
  -9   6   7       65.76       53.99     29.52 o 
  -8   6   7       55.97       54.35     27.61 o 
  -7   6   7      117.60      119.71     29.65 o 
  -6   6   7        2.50       16.17     20.08 o 
  -5   6   7       66.31       82.26     25.96 o 
  -4   6   7       31.07       40.50     19.87 o 
  -3   6   7        0.10      -22.37     14.91 o 
  -2   6   7       80.03       60.61     19.30 o 
  -1   6   7      610.26      605.08     37.38 o 
   0   6   7       10.42      -10.34     15.06 o 
   1   6   7      100.80      122.72     24.43 o 
   2   6   7       82.21       85.53     30.39 o 
   3   6   7      518.15      559.35    101.01 o 
   4   6   7       31.21       20.76     30.40 o 
   5   6   7      100.48      136.29     37.90 o 
   6   6   7       39.43       25.38     31.54 o 
   7   6   7      358.15      346.20     63.02 o 
   8   6   7       41.44       15.55     33.47 o 
   9   6   7      305.12      286.49     50.76 o 
 -10   7   7       12.75       10.65     30.68 o 
  -9   7   7        1.64       -7.71     29.66 o 
  -8   7   7       76.44       85.64     33.64 o 
  -7   7   7      717.67      933.45     67.87 o 
  -6   7   7       17.97       12.25     26.24 o 
  -5   7   7      376.76      501.30     46.60 o 
  -4   7   7       17.27       26.53     24.77 o 
  -3   7   7      375.17      481.68     52.77 o 
  -2   7   7       38.00       30.24     20.24 o 
  -1   7   7      289.49      371.56     32.08 o 
   0   7   7        1.75       12.25     18.82 o 
   1   7   7      400.48      536.04     52.82 o 
   2   7   7      171.64      163.48     42.33 o 
   3   7   7      314.97      294.88     83.31 o 
   4   7   7        0.15      -16.98     42.82 o 
   5   7   7       26.12       25.31     34.38 o 
   6   7   7        0.06       -9.37     42.91 o 
   7   7   7        0.65      -11.82     35.48 o 
   8   7   7        1.99      -21.19     33.21 o 
  -7   8   7       57.93       40.43     35.96 o 
  -6   8   7        1.37      -24.97     31.16 o 
  -5   8   7        0.39      -34.97     25.58 o 
  -4   8   7        3.95      -19.49     26.51 o 
  -3   8   7        0.21       18.21     28.89 o 
  -2   8   7        1.57      -25.70     21.27 o 
  -1   8   7       14.29      -10.14     20.40 o 
   0   8   7      116.30      107.40     29.32 o 
   1   8   7        7.56      -49.47     42.99 o 
   2   8   7       11.21      -46.03     30.69 o 
   3   8   7       52.93       30.55     39.07 o 
   4   8   7        3.20       15.96     37.15 o 
   5   8   7        3.72      -34.80     35.02 o 
  -2   9   7       29.13       53.22     39.59 o 
   0   9   7       12.31      -42.30     55.51 o 
 -14   0   8      805.56      908.47    108.43 o 
 -12   0   8     1381.75     1301.62     93.32 o 
 -10   0   8      554.96      544.50     71.69 o 
  -8   0   8     4853.07     5067.93     86.07 o 
  -6   0   8     3437.00     3484.79     62.36 o 
  -4   0   8      196.31      209.46     19.22 o 
  -2   0   8      106.21      132.77     29.14 o 
   0   0   8      602.57      593.79     31.94 o 
   2   0   8     1222.30     1364.79     53.65 o 
   4   0   8      143.32      116.18     19.15 o 
   6   0   8     1677.61     1605.96     52.60 o 
   8   0   8      157.14      172.91     28.81 o 
  10   0   8      244.91      374.33     60.60 o 
  12   0   8      825.25      898.11     82.96 o 
 -15   1   8       13.76      -41.69     34.40 o 
 -14   1   8      246.50      174.07     45.82 o 
 -13   1   8       27.75      -20.26     28.86 o 
 -12   1   8        5.42       -9.26     26.06 o 
 -11   1   8      226.09      237.66     29.22 o 
 -10   1   8     1105.20     1030.41     37.18 o 
  -9   1   8      715.70      669.60     22.95 o 
  -8   1   8     4295.26     4585.60     56.63 o 
  -7   1   8      326.95      319.49     15.19 o 
  -6   1   8       21.61        5.73      7.11 o 
  -5   1   8       76.83       36.20      7.84 o 
  -4   1   8     6903.34     6852.25     77.16 o 
  -3   1   8      651.00      621.79     40.67 o 
  -2   1   8     6145.12     5989.85     85.51 o 
  -1   1   8      849.02      817.17     50.41 o 
   0   1   8     3126.00     2880.48     41.28 o 
   1   1   8      217.49      164.18     13.34 o 
   2   1   8      621.38      500.50     16.60 o 
   3   1   8       27.17       25.48     11.33 o 
   4   1   8     1229.15     1109.81     27.32 o 
   5   1   8      446.94      502.65     21.21 o 
   6   1   8     1630.18     1700.63     61.16 o 
   7   1   8       66.52       73.00     17.30 o 
   8   1   8      184.41      238.07     26.65 o 
   9   1   8       18.92      -16.12     17.28 o 
  10   1   8        5.45       -4.08     21.21 o 
  11   1   8        1.58        0.81     26.53 o 
  12   1   8        2.03        1.87     29.75 o 
  13   1   8       44.96       24.87     42.22 o 
 -15   2   8      370.14      363.74     66.52 o 
 -14   2   8      152.52      244.53     91.99 o 
 -13   2   8      254.72      286.25     54.60 o 
 -12   2   8      600.49      699.06     41.16 o 
 -11   2   8      815.13      764.36     34.37 o 
 -10   2   8      311.53      323.66     28.93 o 
  -9   2   8      675.37      660.67     30.85 o 
  -8   2   8     1006.56     1035.99     30.55 o 
  -7   2   8     1009.76      943.69     25.16 o 
  -6   2   8       63.57       54.82     11.27 o 
  -5   2   8     1208.98     1251.35     26.82 o 
  -4   2   8       44.17       92.60     17.21 o 
  -3   2   8       58.36       50.33      9.39 o 
  -2   2   8       50.43       38.12     11.89 o 
  -1   2   8       83.46      138.34     15.27 o 
   0   2   8     1237.84     1190.62     22.08 o 
   1   2   8      248.65      240.36     11.42 o 
   2   2   8      315.55      310.20     17.11 o 
   3   2   8      114.72      174.53     22.99 o 
   4   2   8     2390.76     2348.30     42.20 o 
   5   2   8      255.95      278.81     18.66 o 
   6   2   8     1534.28     1487.13     39.65 o 
   7   2   8      176.84      201.26     26.43 o 
   8   2   8       43.01       20.67     19.27 o 
   9   2   8       90.72      122.50     25.49 o 
  10   2   8       45.32       62.19     25.87 o 
  11   2   8      333.15      390.39     68.03 o 
  12   2   8      320.82      319.67     70.83 o 
 -14   3   8       15.12      -48.24     35.31 o 
 -13   3   8        8.66       -8.57     17.82 o 
 -12   3   8      108.17       79.73     21.58 o 
 -11   3   8      145.32      167.53     23.32 o 
 -10   3   8       28.16       16.96     15.87 o 
  -9   3   8      580.98      585.78     27.02 o 
  -8   3   8      280.81      324.81     23.77 o 
  -7   3   8     1803.02     1633.83     31.98 o 
  -6   3   8       29.30       34.02     10.25 o 
  -5   3   8     2726.63     2542.71     38.64 o 
  -4   3   8      620.64      678.20     27.90 o 
  -3   3   8     2292.03     2198.59     38.82 o 
  -2   3   8     1513.65     1606.41     41.73 o 
  -1   3   8     4482.50     4401.16     88.54 o 
   0   3   8      473.35      480.79     23.58 o 
   1   3   8     1045.52      959.66     24.91 o 
   2   3   8        2.69       -0.67      7.25 o 
   3   3   8     1141.79     1124.34     27.59 o 
   4   3   8        6.25      -13.92      9.81 o 
   5   3   8     1822.53     1756.47     81.90 o 
   6   3   8      109.53      106.83     33.71 o 
   7   3   8       83.18       70.59     22.15 o 
   8   3   8       74.14       39.27     21.71 o 
   9   3   8       98.60      122.21     27.27 o 
  10   3   8        8.92      -13.88     22.92 o 
  11   3   8       51.30       26.45     29.96 o 
  12   3   8       33.28       33.16     36.56 o 
 -13   4   8      164.28      200.56     28.66 o 
 -12   4   8       27.81       23.14     19.58 o 
 -11   4   8     1184.31     1094.36     38.03 o 
 -10   4   8       21.78       20.15     17.67 o 
  -9   4   8      962.24      944.99     32.66 o 
  -8   4   8        5.62      -20.24     13.49 o 
  -7   4   8      231.54      286.06     26.67 o 
  -6   4   8       26.91        4.88     11.76 o 
  -5   4   8      432.94      477.43     26.48 o 
  -4   4   8      232.72      286.74     22.37 o 
  -3   4   8      174.11      222.36     20.83 o 
  -2   4   8      205.67      195.01     38.88 o 
  -1   4   8      197.53      182.26     23.23 o 
   0   4   8       44.74       20.94     14.42 o 
   1   4   8      695.46      731.14     28.97 o 
   2   4   8      249.03      287.53     33.18 o 
   3   4   8      843.47      888.89     27.05 o 
   4   4   8      265.66      311.06     39.77 o 
   5   4   8     1496.42     1518.86     73.42 o 
   6   4   8      145.89      134.33     34.60 o 
   7   4   8      631.98      729.10    139.51 o 
   8   4   8       24.31      -12.47     27.05 o 
   9   4   8       90.42      126.13     43.86 o 
  10   4   8        0.45       99.47     65.44 o 
  11   4   8      235.68      285.83     52.99 o 
 -12   5   8       25.83      -11.49     23.69 o 
 -11   5   8      154.47      174.71     42.78 o 
 -10   5   8        0.57      -28.92     19.28 o 
  -9   5   8      126.43      103.12     26.07 o 
  -8   5   8       46.13       48.03     24.67 o 
  -7   5   8      496.61      603.93     45.41 o 
  -6   5   8      819.02      856.60     53.94 o 
  -5   5   8      479.97      511.58     32.26 o 
  -4   5   8      488.20      534.70     30.64 o 
  -3   5   8      976.03      871.89     31.96 o 
  -2   5   8       68.91       63.02     16.99 o 
  -1   5   8     3368.65     3431.05     74.88 o 
   0   5   8      131.94      149.89     23.14 o 
   1   5   8      263.91      342.36     29.62 o 
   2   5   8      445.32      488.11     34.72 o 
   3   5   8       85.48      110.95     17.39 o 
   4   5   8      311.32      325.67     44.79 o 
   5   5   8      268.05      219.63     41.69 o 
   6   5   8        1.27       -3.65     26.35 o 
   7   5   8       38.25       51.69     34.42 o 
   8   5   8        4.72      -12.45     58.62 o 
   9   5   8      107.50      105.31     41.44 o 
  10   5   8      267.49      292.76     54.33 o 
 -11   6   8      113.11       41.58     27.54 o 
 -10   6   8      322.60      310.09     52.54 o 
  -9   6   8       52.90       39.15     28.19 o 
  -8   6   8      497.94      656.24     48.98 o 
  -7   6   8       49.63       39.78     24.98 o 
  -6   6   8       25.96       -5.65     22.53 o 
  -5   6   8       98.67      136.58     31.42 o 
  -4   6   8       58.79       51.17     19.89 o 
  -3   6   8      232.52      229.62     26.62 o 
  -2   6   8       57.20       46.07     19.07 o 
  -1   6   8       83.97       85.76     20.10 o 
   0   6   8       47.88       20.33     18.67 o 
   1   6   8        1.55       -2.60     17.16 o 
   2   6   8      347.90      414.05     38.12 o 
   3   6   8      143.99      146.35     37.68 o 
   4   6   8       18.82       41.02     34.35 o 
   5   6   8      263.86      375.06    138.95 o 
   6   6   8      176.91      231.83     59.31 o 
   7   6   8      159.50      121.30     40.92 o 
   8   6   8      412.73      358.73     53.25 o 
   9   6   8       12.23      -19.21     34.95 o 
  -9   7   8        8.33      -23.29     28.82 o 
  -8   7   8      157.29      186.25     38.88 o 
  -7   7   8       87.00      114.76     34.01 o 
  -6   7   8      189.47      211.66     66.39 o 
  -5   7   8       11.20      -17.37     26.47 o 
  -4   7   8      477.00      534.64     60.37 o 
  -3   7   8        7.64        2.25     19.53 o 
  -2   7   8      617.37      698.75     42.33 o 
  -1   7   8      101.71       69.97     21.86 o 
   0   7   8      294.78      284.31     45.10 o 
   1   7   8        5.78       19.12     30.43 o 
   2   7   8      330.00      386.10     54.33 o 
   3   7   8        0.77       -8.26     33.19 o 
   4   7   8      111.57      127.59     40.92 o 
   5   7   8       70.04       34.82     38.85 o 
   6   7   8        8.31      -19.66     32.97 o 
   7   7   8       16.67      -24.19     31.88 o 
  -7   8   8       43.32       11.90     32.48 o 
  -6   8   8        0.29      -25.31     28.98 o 
  -5   8   8       18.05       24.89     29.64 o 
  -4   8   8        0.19      -35.97     23.98 o 
  -3   8   8        1.23      -27.24     24.03 o 
  -2   8   8        7.23      -11.36     21.93 o 
  -1   8   8        2.45      -27.16     18.10 o 
   0   8   8       35.99       47.31     52.23 o 
   1   8   8       44.87       26.50     57.50 o 
   2   8   8      201.92      229.71     98.37 o 
   3   8   8        6.89      -18.03     34.83 o 
   4   8   8       15.66       -3.27     37.49 o 
   5   8   8        4.12      -51.04     35.04 o 
 -15   0   9      326.40      481.47     91.34 o 
 -13   0   9      624.77      778.19     78.30 o 
 -11   0   9     1099.86     1000.24     78.91 o 
  -9   0   9     6810.05     7163.16    114.09 o 
  -7   0   9     4844.63     5311.93    108.96 o 
  -5   0   9     4763.29     5005.85     80.08 o 
  -3   0   9     4877.22     5016.86     94.58 o 
  -1   0   9      489.44      545.36     32.81 o 
   1   0   9    11333.86    12552.43    198.00 o 
   3   0   9      371.02      373.35     23.56 o 
   5   0   9     1868.24     1827.48     91.77 o 
   7   0   9      375.86      385.90     85.60 o 
   9   0   9     1712.67     1765.74     95.91 o 
  11   0   9      290.15      369.84     67.34 o 
 -15   1   9        1.51      -40.15     33.43 o 
 -14   1   9        3.90       -3.58     31.85 o 
 -13   1   9        2.44      -34.48     28.86 o 
 -12   1   9       20.96       -8.39     28.51 o 
 -11   1   9       54.77       55.30     19.27 o 
 -10   1   9       36.59       35.08     17.57 o 
  -9   1   9     1561.16     1561.61     30.90 o 
  -8   1   9       16.74        2.08      9.87 o 
  -7   1   9     1069.14     1005.57     22.80 o 
  -6   1   9      876.69      859.32     20.13 o 
  -5   1   9      911.29      709.56     20.01 o 
  -4   1   9      335.24      339.00     16.09 o 
  -3   1   9     8632.23     8883.89    104.36 o 
  -2   1   9     4829.79     4813.11     73.66 o 
  -1   1   9    21802.65    22407.63    270.36 o 
   0   1   9     3601.42     3669.89     57.77 o 
   1   1   9     1945.97     1693.99     34.91 o 
   2   1   9      409.26      367.86     16.37 o 
   3   1   9      752.72      587.80     19.48 o 
   4   1   9      893.48      822.84     24.36 o 
   5   1   9     1579.92     1545.00     35.70 o 
   6   1   9        3.65       -9.72     11.41 o 
   7   1   9       60.88       22.85     18.24 o 
   8   1   9        5.08      -15.71     15.77 o 
   9   1   9        1.61       -8.57     18.68 o 
  10   1   9       14.07      -28.91     21.67 o 
  11   1   9       86.08       92.10     34.83 o 
  12   1   9        2.13       13.26     30.80 o 
 -14   2   9      384.96      492.74     58.90 o 
 -13   2   9      291.31      376.04     51.84 o 
 -12   2   9      277.66      277.61     55.28 o 
 -11   2   9      231.54      213.92     27.22 o 
 -10   2   9     2816.41     2675.74     76.70 o 
  -9   2   9     1158.35     1138.26     37.96 o 
  -8   2   9     2233.22     2209.67     61.22 o 
  -7   2   9      678.20      685.92     22.53 o 
  -6   2   9     2149.42     2162.35     38.75 o 
  -5   2   9       28.02       24.46      9.66 o 
  -4   2   9     4766.59     5020.59     69.34 o 
  -3   2   9      654.25      678.68     19.72 o 
  -2   2   9      297.32      308.59     20.28 o 
  -1   2   9     1076.77     1118.58     31.08 o 
   0   2   9     2984.44     3325.22     54.25 o 
   1   2   9       29.73       16.75      7.53 o 
   2   2   9     1587.41     1721.78     33.10 o 
   3   2   9      198.44      208.73     15.81 o 
   4   2   9        1.59       -8.82      9.26 o 
   5   2   9     1543.61     1605.81     36.74 o 
   6   2   9      208.05      197.13     25.45 o 
   7   2   9       32.19      -14.88     15.76 o 
   8   2   9      420.03      453.01     64.03 o 
   9   2   9      430.05      554.60     41.62 o 
  10   2   9      391.55      477.89     61.60 o 
  11   2   9      394.00      437.54     51.65 o 
  12   2   9      113.08      132.90     40.05 o 
 -14   3   9        0.34      -47.09     41.31 o 
 -13   3   9       56.74       26.70     23.88 o 
 -12   3   9       45.10       42.48     21.33 o 
 -11   3   9       56.81       35.75     20.66 o 
 -10   3   9      409.90      473.83     35.14 o 
  -9   3   9     1132.14     1090.38     33.56 o 
  -8   3   9      699.49      688.00     26.76 o 
  -7   3   9        0.74      -14.92     10.69 o 
  -6   3   9     1955.90     1919.78     42.01 o 
  -5   3   9       93.79      138.99     15.90 o 
  -4   3   9     1792.58     1650.67     34.65 o 
  -3   3   9      687.57      716.06     20.20 o 
  -2   3   9     9944.92    10163.97    145.40 o 
  -1   3   9      384.22      366.66     25.03 o 
   0   3   9     3698.29     3874.61     69.77 o 
   1   3   9        8.47       -7.68     10.32 o 
   2   3   9      730.51      648.89     18.35 o 
   3   3   9       29.98       19.13     10.45 o 
   4   3   9     1932.77     1822.65     74.53 o 
   5   3   9      162.57      123.93     21.79 o 
   6   3   9       39.18       27.08     18.84 o 
   7   3   9      160.06      122.35     27.76 o 
   8   3   9        5.31       -3.63     20.49 o 
   9   3   9       27.09       16.23     23.12 o 
  10   3   9       38.09       58.66     26.78 o 
  11   3   9       78.33       13.30     50.16 o 
 -13   4   9       31.15       10.06     24.67 o 
 -12   4   9      228.95      271.56     38.22 o 
 -11   4   9      297.65      336.88     45.39 o 
 -10   4   9      952.84      929.21     39.46 o 
  -9   4   9      350.53      326.07     31.72 o 
  -8   4   9      696.75      676.15     33.59 o 
  -7   4   9        4.53       -0.03     17.09 o 
  -6   4   9      320.70      327.14     26.06 o 
  -5   4   9      718.40      697.02     27.84 o 
  -4   4   9       87.97       66.01     18.62 o 
  -3   4   9      984.42     1085.58     38.82 o 
  -2   4   9      154.76      175.42     23.16 o 
  -1   4   9      615.00      585.42     28.19 o 
   0   4   9      418.38      385.27     28.67 o 
   1   4   9      732.18      724.98     56.91 o 
   2   4   9      606.62      622.41     25.11 o 
   3   4   9        7.12       15.69     12.17 o 
   4   4   9      387.41      464.97     49.99 o 
   5   4   9      711.58      716.01     53.66 o 
   6   4   9      443.28      456.41     50.92 o 
   7   4   9        2.57      -10.57     25.46 o 
   8   4   9       95.58      132.48     39.73 o 
   9   4   9        2.66      -31.81     32.76 o 
  10   4   9      764.65      868.92     59.76 o 
  11   4   9        4.21        4.46     36.97 o 
 -12   5   9       15.41      -32.99     24.75 o 
 -11   5   9      141.48       96.48     27.60 o 
 -10   5   9       60.87       49.81     24.64 o 
  -9   5   9       23.50       -8.20     19.44 o 
  -8   5   9      483.28      495.58     43.09 o 
  -7   5   9      534.09      564.80     80.99 o 
  -6   5   9      145.94      191.62     29.20 o 
  -5   5   9      630.20      630.34     29.36 o 
  -4   5   9      372.94      383.43     36.11 o 
  -3   5   9      640.19      611.70     27.98 o 
  -2   5   9     2180.18     2192.20    115.82 o 
  -1   5   9      288.44      390.15     33.10 o 
   0   5   9      593.61      570.84     31.27 o 
   1   5   9      426.28      464.19     29.58 o 
   2   5   9      502.93      608.06     47.73 o 
   3   5   9      523.95      548.57     47.93 o 
   4   5   9      435.53      486.06     52.67 o 
   5   5   9        5.85       -0.87     28.66 o 
   6   5   9       53.98       51.20     33.30 o 
   7   5   9       14.88      -29.83     31.05 o 
   8   5   9       25.62      -28.31     32.80 o 
   9   5   9       23.56       72.09     46.79 o 
  10   5   9       70.62      114.73     45.72 o 
 -11   6   9      176.36      197.68     43.19 o 
 -10   6   9        9.51      -11.22     26.19 o 
  -9   6   9      146.04      184.74     35.18 o 
  -8   6   9       29.86        9.33     24.58 o 
  -7   6   9       42.81       24.61     26.65 o 
  -6   6   9       78.75       70.89     31.28 o 
  -5   6   9        3.61      -26.00     18.99 o 
  -4   6   9       61.06       62.33     20.01 o 
  -3   6   9       16.47       11.16     17.20 o 
  -2   6   9       81.83      110.70     25.58 o 
  -1   6   9      506.31      576.48     38.56 o 
   0   6   9       50.65       63.85     22.28 o 
   1   6   9      110.97      151.30     25.29 o 
   2   6   9      173.49      137.45     27.13 o 
   3   6   9       80.17       32.98     32.87 o 
   4   6   9       59.24       -4.79     59.78 o 
   5   6   9       36.92       50.50     36.04 o 
   6   6   9      332.47      311.99    158.94 o 
   7   6   9      180.25      252.21     52.71 o 
   8   6   9       61.78       32.69     39.00 o 
   9   6   9      131.02       91.94     41.78 o 
  -9   7   9       15.83      -32.07     27.14 o 
  -8   7   9        1.11        3.12     27.46 o 
  -7   7   9      277.30      378.52     43.89 o 
  -6   7   9       35.62       36.14     28.04 o 
  -5   7   9      207.44      254.91     37.01 o 
  -4   7   9        6.61       16.04     25.65 o 
  -3   7   9      599.66      681.18     49.88 o 
  -2   7   9      161.70      178.92     27.30 o 
  -1   7   9      130.73      223.96     60.56 o 
   0   7   9        0.35       -4.93     21.89 o 
   1   7   9      491.53      519.19    119.48 o 
   2   7   9        4.11       41.73     49.47 o 
   3   7   9      476.87      442.81    116.25 o 
   4   7   9       41.08        9.88     33.45 o 
   5   7   9       17.66       -0.90     32.00 o 
   6   7   9        2.60      -21.10     31.45 o 
   7   7   9        9.52      -32.03     32.55 o 
  -7   8   9       30.59        8.77     31.62 o 
  -6   8   9       12.39      -11.91     27.68 o 
  -5   8   9        7.83      -30.53     28.38 o 
  -4   8   9        3.69      -30.68     25.32 o 
  -3   8   9       63.40        9.94     28.03 o 
  -2   8   9        2.04      -22.77     20.69 o 
  -1   8   9       34.62       17.42     28.10 o 
   0   8   9      143.18      142.53     63.28 o 
   1   8   9        6.55       12.36     36.60 o 
   2   8   9       36.19       58.18     40.69 o 
   3   8   9       23.99      -50.02     33.34 o 
   4   8   9        3.63      -18.48     39.98 o 
 -14   0  10      299.07      317.01     77.27 o 
 -12   0  10      828.94      897.33     82.79 o 
 -10   0  10     4167.41     4289.98     82.75 o 
  -8   0  10     4730.59     4921.01     86.64 o 
  -6   0  10     3080.38     3239.52     61.94 o 
  -4   0  10     6639.76     6507.39     97.38 o 
  -2   0  10     7291.05     8197.94    191.05 o 
   0   0  10       58.04       27.71     19.42 o 
   2   0  10     1185.83     1229.81     40.07 o 
   4   0  10     2079.54     2014.71     87.67 o 
   6   0  10      469.22      528.22     88.96 o 
   8   0  10       59.23       50.42     34.88 o 
  10   0  10      348.49      460.06     71.05 o 
  12   0  10      341.80      415.17     73.81 o 
 -15   1  10        1.97      -38.08     39.15 o 
 -14   1  10        2.95      -44.26     30.16 o 
 -13   1  10        0.47      -47.36     32.90 o 
 -12   1  10      212.06      136.48     42.26 o 
 -11   1  10        0.63       -6.50     16.87 o 
 -10   1  10      154.75      164.06     22.42 o 
  -9   1  10      352.47      462.84     22.08 o 
  -8   1  10     1442.05     1511.19     36.74 o 
  -7   1  10      228.40      282.16     17.10 o 
  -6   1  10      942.04      904.10     21.45 o 
  -5   1  10      697.98      687.09     20.19 o 
  -4   1  10     3314.02     3173.97     49.72 o 
  -3   1  10     2233.80     2225.17     45.04 o 
  -2   1  10     7316.17     7270.18    103.53 o 
  -1   1  10     1440.66     1559.00     54.99 o 
   0   1  10    13359.35    13929.98    175.28 o 
   1   1  10      331.38      309.26     32.56 o 
   2   1  10     1394.03     1352.46     29.74 o 
   3   1  10      468.62      466.33     18.70 o 
   4   1  10     1028.56      969.37     30.73 o 
   5   1  10       71.00       62.78     14.28 o 
   6   1  10     1041.88     1054.18     32.17 o 
   7   1  10       77.90       22.08     19.32 o 
   8   1  10       33.04       -6.96     18.07 o 
   9   1  10       18.86       -7.45     20.66 o 
  10   1  10        1.66       -9.32     23.81 o 
  11   1  10       27.02      -20.35     30.05 o 
  12   1  10       49.33       52.44     35.95 o 
 -14   2  10      140.24      136.75     47.19 o 
 -13   2  10      337.53      454.14     88.06 o 
 -12   2  10       63.32       67.71     23.50 o 
 -11   2  10     1061.42     1015.42     54.54 o 
 -10   2  10      585.54      616.39     39.58 o 
  -9   2  10     1730.09     1688.30     46.05 o 
  -8   2  10      279.75      322.06     22.06 o 
  -7   2  10     2219.77     2182.19     40.96 o 
  -6   2  10      287.34      367.94     22.72 o 
  -5   2  10     3506.16     3618.62     52.71 o 
  -4   2  10     1038.36     1053.14     26.77 o 
  -3   2  10     1531.01     1631.29     40.45 o 
  -2   2  10       36.73       26.52     12.59 o 
  -1   2  10     2687.72     2891.75     43.39 o 
   0   2  10     2160.58     2335.78     45.09 o 
   1   2  10       56.26       48.76     10.22 o 
   2   2  10      684.77      731.24     24.16 o 
   3   2  10       37.29       36.09     11.26 o 
   4   2  10      430.48      459.35     21.79 o 
   5   2  10       16.25        6.05     17.73 o 
   6   2  10      111.72       82.85     22.44 o 
   7   2  10      710.83      648.43     34.74 o 
   8   2  10      240.38      278.36     31.08 o 
   9   2  10        6.73      -22.92     18.56 o 
  10   2  10      790.01      813.79     52.32 o 
  11   2  10      219.12      191.53     40.92 o 
  12   2  10      182.21      194.76     43.03 o 
 -14   3  10        6.01      -45.78     30.52 o 
 -13   3  10       23.33       18.51     23.89 o 
 -12   3  10       78.43       75.97     24.65 o 
 -11   3  10       88.57       35.84     22.83 o 
 -10   3  10        7.07      -16.49     17.82 o 
  -9   3  10      481.41      552.86     35.61 o 
  -8   3  10        8.65       -3.13     15.62 o 
  -7   3  10      868.03      884.70     27.42 o 
  -6   3  10        1.53      -14.31     11.02 o 
  -5   3  10      976.61      922.06     27.52 o 
  -4   3  10       31.01       15.54     14.34 o 
  -3   3  10     5083.66     5120.95    141.31 o 
  -2   3  10      307.99      257.23     34.40 o 
  -1   3  10     5516.64     5481.80     91.36 o 
   0   3  10     2517.83     2710.35     90.44 o 
   1   3  10     2415.36     2437.34     51.94 o 
   2   3  10        9.28       30.78     11.84 o 
   3   3  10     3558.73     3693.44    111.08 o 
   4   3  10       90.13      108.21     26.95 o 
   5   3  10      758.96      691.35     45.67 o 
   6   3  10      797.49      777.25     55.47 o 
   7   3  10        6.74        0.30     27.81 o 
   8   3  10      116.90       96.57     35.63 o 
   9   3  10      300.85      388.61     50.49 o 
  10   3  10        8.32      -27.38     30.41 o 
  11   3  10        5.74      -26.85     41.78 o 
 -13   4  10      177.80      162.31     38.36 o 
 -12   4  10      199.84      151.70     36.28 o 
 -11   4  10      540.94      521.70     48.94 o 
 -10   4  10        0.19      -23.70     19.15 o 
  -9   4  10      517.87      609.78     39.78 o 
  -8   4  10       42.48       30.69     19.41 o 
  -7   4  10      402.51      528.11     55.55 o 
  -6   4  10      658.83      629.81     48.30 o 
  -5   4  10     1025.12     1019.45     39.17 o 
  -4   4  10      175.81      196.11     25.51 o 
  -3   4  10       20.03       30.94     19.02 o 
  -2   4  10      194.59      202.41     24.40 o 
  -1   4  10      111.14      117.09     21.17 o 
   0   4  10       43.43       46.21     17.52 o 
   1   4  10      285.60      367.28     41.05 o 
   2   4  10      303.86      332.43     22.42 o 
   3   4  10        0.42        1.37     12.34 o 
   4   4  10      473.17      549.38     53.13 o 
   5   4  10        7.04      -14.75     31.68 o 
   6   4  10        0.03      -24.81     26.54 o 
   7   4  10     1296.49     1300.41     67.97 o 
   8   4  10      193.83      215.85     48.30 o 
   9   4  10      146.83      183.04     47.41 o 
  10   4  10       24.76       18.77     48.43 o 
 -12   5  10       28.97       -8.28     24.69 o 
 -11   5  10        5.10       -6.60     23.43 o 
 -10   5  10        0.35      -30.89     20.59 o 
  -9   5  10       73.95       50.09     25.56 o 
  -8   5  10       60.33       43.27     24.74 o 
  -7   5  10       80.41      100.85     26.38 o 
  -6   5  10      203.31      269.14     33.69 o 
  -5   5  10       36.38       13.32     16.46 o 
  -4   5  10      598.70      606.94     36.04 o 
  -3   5  10     1783.92     1774.51     54.65 o 
  -2   5  10     1045.07     1030.45     50.00 o 
  -1   5  10     2031.38     1924.79     54.85 o 
   0   5  10       62.98       62.69     20.35 o 
   1   5  10      642.82      643.97     31.35 o 
   2   5  10     1081.58     1085.50     35.01 o 
   3   5  10     1090.96     1064.01     84.70 o 
   4   5  10      441.28      545.10    112.96 o 
   5   5  10      372.49      428.63     93.24 o 
   6   5  10        1.97      -27.69     35.87 o 
   7   5  10       95.24      115.10     62.72 o 
   8   5  10       92.86       52.34     38.14 o 
   9   5  10      202.41      267.29     91.86 o 
 -11   6  10       50.59       66.54     31.50 o 
 -10   6  10      211.10      178.86     37.08 o 
  -9   6  10       62.12       32.87     27.27 o 
  -8   6  10      160.21      180.16     34.69 o 
  -7   6  10       23.81       22.41     25.07 o 
  -6   6  10      131.97      142.04     31.17 o 
  -5   6  10       10.61      -28.95     19.30 o 
  -4   6  10        2.47       -9.97     16.81 o 
  -3   6  10        4.18        2.12     21.60 o 
  -2   6  10       37.45       33.61     22.59 o 
  -1   6  10       53.38       93.89     25.86 o 
   0   6  10       75.50       79.82     23.74 o 
   1   6  10       64.20       42.44     21.31 o 
   2   6  10       17.50       12.92     20.14 o 
   3   6  10      101.18       83.35     53.91 o 
   4   6  10       16.71      -54.66     38.50 o 
   5   6  10       18.01      -12.59     32.70 o 
   6   6  10      124.19       83.51     41.24 o 
   7   6  10      116.11       97.07     41.81 o 
   8   6  10      281.40      326.23     72.78 o 
  -9   7  10        0.20        5.76     28.44 o 
  -8   7  10        3.00      -16.70     26.62 o 
  -7   7  10        9.37      -23.16     25.84 o 
  -6   7  10       45.31       41.88     28.62 o 
  -5   7  10       79.48       42.42     27.56 o 
  -4   7  10      461.43      642.68     78.03 o 
  -3   7  10        3.35      -16.75     36.38 o 
  -2   7  10      828.43      916.88    101.67 o 
  -1   7  10       15.10       -8.48     22.39 o 
   0   7  10      141.40      193.67     68.87 o 
   1   7  10        1.22       -5.53     37.04 o 
   2   7  10      728.37      742.64    185.96 o 
   3   7  10       38.09       61.63     38.43 o 
   4   7  10      281.51      266.01     48.77 o 
   5   7  10        8.29      -34.85     32.61 o 
   6   7  10       33.21       48.55     37.05 o 
  -6   8  10       40.30       59.42     33.38 o 
  -5   8  10        6.79      -36.24     32.43 o 
  -4   8  10       64.05      103.61     32.88 o 
  -3   8  10        3.92      -34.92     32.58 o 
  -2   8  10       11.88       10.46     32.82 o 
  -1   8  10       21.86        5.94     26.84 o 
   0   8  10       84.24       39.97     58.71 o 
   1   8  10       23.99        7.17     36.60 o 
   2   8  10       37.59        1.80     37.46 o 
   3   8  10        0.28        5.85     40.50 o 
 -15   0  11      345.41      421.47     86.85 o 
 -13   0  11      197.67      156.43     60.60 o 
 -11   0  11     1835.20     1824.53    109.21 o 
  -9   0  11     4037.17     4094.21     79.20 o 
  -7   0  11     2849.05     2818.64     59.53 o 
  -5   0  11     2914.31     2821.09     56.21 o 
  -3   0  11     2462.05     2450.52     81.24 o 
  -1   0  11      186.89      290.07     32.98 o 
   1   0  11        0.62       -0.40     12.21 o 
   3   0  11      597.97      592.18     31.43 o 
   5   0  11     2418.42     2262.11    142.71 o 
   7   0  11     1325.58     1206.45     52.54 o 
   9   0  11      200.58      258.99     51.37 o 
  11   0  11      706.88      847.43     77.53 o 
 -15   1  11        4.43       -9.59     38.80 o 
 -14   1  11        9.22      -22.01     34.78 o 
 -13   1  11       10.34        1.38     34.41 o 
 -12   1  11        6.84      -41.14     27.97 o 
 -11   1  11       17.69       -3.26     17.46 o 
 -10   1  11       14.28        2.06     16.33 o 
  -9   1  11        2.22      -11.40     10.47 o 
  -8   1  11      117.59       84.13     13.64 o 
  -7   1  11      915.75      913.42     23.29 o 
  -6   1  11       32.47        7.25      9.95 o 
  -5   1  11      280.52      279.91     17.44 o 
  -4   1  11        1.45       -9.59      8.85 o 
  -3   1  11      153.79      126.58     29.79 o 
  -2   1  11     3167.90     3207.71     84.10 o 
  -1   1  11    11545.76    11730.48    155.65 o 
   0   1  11     1014.06     1081.78     39.40 o 
   1   1  11     4882.96     4820.18    128.45 o 
   2   1  11      701.71      656.08     21.44 o 
   3   1  11     2594.58     2396.06     44.35 o 
   4   1  11      789.17      738.12     25.38 o 
   5   1  11     4485.51     4707.39     73.91 o 
   6   1  11       55.25       48.92     17.10 o 
   7   1  11     1169.97     1097.14     42.89 o 
   8   1  11      333.47      390.29     34.58 o 
   9   1  11        6.83      -19.11     20.26 o 
  10   1  11       57.35       41.70     43.42 o 
  11   1  11       98.58      150.57     76.79 o 
 -14   2  11      110.59      135.42     46.43 o 
 -13   2  11       25.11      -15.62     29.47 o 
 -12   2  11      399.41      534.24     62.90 o 
 -11   2  11      137.85      110.56     24.18 o 
 -10   2  11     1617.53     1572.87     72.05 o 
  -9   2  11     1166.01     1143.13     38.35 o 
  -8   2  11     1600.16     1572.76     36.14 o 
  -7   2  11      735.63      744.84     24.56 o 
  -6   2  11     1956.40     1903.51     45.94 o 
  -5   2  11      741.32      691.75     23.69 o 
  -4   2  11     1477.19     1434.02     32.18 o 
  -3   2  11     1376.66     1477.03     39.24 o 
  -2   2  11       26.87        7.11     11.74 o 
  -1   2  11       40.93       79.51     10.99 o 
   0   2  11       58.08       72.47     10.25 o 
   1   2  11      636.49      648.33     26.55 o 
   2   2  11      546.79      545.59     19.71 o 
   3   2  11       34.96       21.38     11.44 o 
   4   2  11        2.11        3.15     12.17 o 
   5   2  11     1182.81     1207.91     35.99 o 
   6   2  11      123.67      147.65     25.52 o 
   7   2  11      846.27      698.34     36.68 o 
   8   2  11       20.97       -2.97     18.91 o 
   9   2  11      476.13      575.53     59.98 o 
  10   2  11       26.35        9.90     28.71 o 
  11   2  11      287.96      298.09     62.94 o 
 -14   3  11        4.28      -18.27     53.09 o 
 -13   3  11       15.88       -7.94     23.49 o 
 -12   3  11        0.07      -21.35     31.48 o 
 -11   3  11      149.11      131.25     26.92 o 
 -10   3  11        9.80      -23.55     17.64 o 
  -9   3  11       21.33       18.90     18.82 o 
  -8   3  11      316.66      370.91     29.82 o 
  -7   3  11        2.13      -14.53     13.47 o 
  -6   3  11      148.15      185.71     24.21 o 
  -5   3  11      369.46      384.86     61.88 o 
  -4   3  11      201.29      189.06     22.69 o 
  -3   3  11      416.68      512.11     30.05 o 
  -2   3  11     3887.93     3933.15    105.40 o 
  -1   3  11      535.34      563.00     29.57 o 
   0   3  11     2159.23     2110.65     81.16 o 
   1   3  11      610.45      648.93     27.09 o 
   2   3  11     4045.83     4142.44     91.77 o 
   3   3  11       11.22       33.94     17.79 o 
   4   3  11     5484.46     5763.98    100.86 o 
   5   3  11     1464.97     1514.04     65.91 o 
   6   3  11      826.52      829.61     78.82 o 
   7   3  11       18.26       41.03     31.31 o 
   8   3  11      295.71      478.73     54.81 o 
   9   3  11      311.86      293.56     48.72 o 
  10   3  11        7.43       15.20     39.97 o 
  11   3  11        0.99       14.76     43.77 o 
 -13   4  11        1.39      -18.61     29.13 o 
 -12   4  11      120.28      153.68     48.00 o 
 -11   4  11      174.99      124.15     32.55 o 
 -10   4  11      504.16      584.67     50.32 o 
  -9   4  11       46.14       20.44     25.57 o 
  -8   4  11     1010.82     1123.33     83.96 o 
  -7   4  11      137.64      132.58     33.84 o 
  -6   4  11      656.14      650.73     36.25 o 
  -5   4  11       88.96       57.34     20.85 o 
  -4   4  11     1341.03     1316.17     44.37 o 
  -3   4  11        2.39       -3.92     16.03 o 
  -2   4  11      169.63      163.96     23.84 o 
  -1   4  11        1.19      -11.39     14.50 o 
   0   4  11       61.84       80.61     19.44 o 
   1   4  11       99.21      124.57     20.31 o 
   2   4  11       89.83       83.67     16.53 o 
   3   4  11      320.29      347.98     30.74 o 
   4   4  11       10.96       -8.32     26.35 o 
   5   4  11      270.65      243.42     43.78 o 
   6   4  11      115.55       98.26     36.08 o 
   7   4  11      427.07      461.57     55.07 o 
   8   4  11       10.50       13.60     33.67 o 
   9   4  11      143.70      153.23     45.74 o 
  10   4  11      166.76      162.11     56.33 o 
 -12   5  11      118.24       30.65     32.87 o 
 -11   5  11       77.22       32.71     32.55 o 
 -10   5  11       22.44      -27.68     26.14 o 
  -9   5  11       22.11       -6.20     30.61 o 
  -8   5  11      124.52       73.12     44.81 o 
  -7   5  11       21.67        9.33     30.26 o 
  -6   5  11        5.03      -16.54     25.57 o 
  -5   5  11        1.46      -21.89     18.91 o 
  -4   5  11      128.13      125.41     26.06 o 
  -3   5  11      655.77      641.58     37.33 o 
  -2   5  11      779.54      815.52     37.71 o 
  -1   5  11       43.99       54.06     21.91 o 
   0   5  11      588.11      637.94     34.42 o 
   1   5  11      454.14      536.31     33.56 o 
   2   5  11      883.39      954.32     33.93 o 
   3   5  11     2039.08     2051.37    115.63 o 
   4   5  11     1561.06     1481.18     73.79 o 
   5   5  11      168.96      163.33     49.34 o 
   6   5  11      313.97      306.22     49.21 o 
   7   5  11      169.36      185.81     48.24 o 
   8   5  11        1.44       20.31     46.96 o 
   9   5  11       20.17       36.32     42.71 o 
 -11   6  11       94.59       90.75     33.34 o 
 -10   6  11       16.39      -23.69     26.33 o 
  -9   6  11      131.22      134.26     33.12 o 
  -8   6  11      107.50       98.80     31.01 o 
  -7   6  11      151.41      165.20     32.30 o 
  -6   6  11      122.19       84.10     38.28 o 
  -5   6  11      115.64      199.82     54.86 o 
  -4   6  11      183.72      212.69     32.09 o 
  -3   6  11      661.05      706.77     42.25 o 
  -2   6  11       59.80       97.19     27.22 o 
  -1   6  11       60.04       27.46     21.90 o 
   0   6  11       34.75       36.44     29.55 o 
   1   6  11       44.75       40.07     27.35 o 
   2   6  11      232.00      202.10     38.48 o 
   3   6  11       30.50        3.81     35.91 o 
   4   6  11       31.94      -15.04     35.68 o 
   5   6  11       48.81       16.62     34.35 o 
   6   6  11        9.61      -19.44     33.88 o 
   7   6  11       58.60       23.26     38.83 o 
   8   6  11        6.44      -13.10     38.48 o 
  -9   7  11        0.64      -35.90     27.59 o 
  -8   7  11       67.08       31.13     28.25 o 
  -7   7  11        9.34      -30.69     25.44 o 
  -6   7  11        1.52       -9.83     24.08 o 
  -5   7  11       40.15       77.54     47.83 o 
  -4   7  11        0.01        2.61     32.25 o 
  -3   7  11      286.40      341.20     40.61 o 
  -2   7  11      131.93      145.51     42.40 o 
  -1   7  11      176.44      253.24     41.06 o 
   0   7  11       21.48       39.59     34.05 o 
   1   7  11      514.31      431.14     83.14 o 
   2   7  11        2.52       33.11     46.71 o 
   3   7  11      662.43      618.83    171.28 o 
   4   7  11        0.01       12.73     39.40 o 
   5   7  11      141.88      157.47    137.78 o 
   6   7  11       20.93      -13.45     35.22 o 
  -5   8  11       90.14       83.70     45.87 o 
  -4   8  11       73.03       19.85     34.35 o 
  -3   8  11      273.58      466.58     66.30 o 
  -2   8  11        1.27        5.08     27.46 o 
  -1   8  11       28.89       11.58     26.98 o 
   0   8  11      103.24       68.29     63.02 o 
   1   8  11        3.35      -36.18     39.06 o 
   2   8  11       69.43       47.33     47.87 o 
 -14   0  12      325.87      277.99     77.53 o 
 -12   0  12      407.73      512.12     81.32 o 
 -10   0  12     2009.44     2198.96     81.94 o 
  -8   0  12     2117.39     2047.23     51.94 o 
  -6   0  12     3553.00     3392.97     66.50 o 
  -4   0  12     2718.57     2350.45    108.91 o 
  -2   0  12     5116.27     5518.22    145.55 o 
   0   0  12      541.16      463.60     35.74 o 
   2   0  12      234.90      280.23     27.84 o 
   4   0  12      298.32      313.17     61.73 o 
   6   0  12      214.76      223.56     33.76 o 
   8   0  12      215.60      184.32     46.62 o 
  10   0  12      564.69      603.20     79.08 o 
 -14   1  12        3.36      -43.43     34.35 o 
 -13   1  12        0.25      -45.78     30.52 o 
 -12   1  12      154.11      160.93     41.95 o 
 -11   1  12       87.30       48.41     20.76 o 
 -10   1  12       57.66       26.96     18.03 o 
  -9   1  12        3.30      -16.12     10.75 o 
  -8   1  12        8.01      -14.96      9.97 o 
  -7   1  12        1.11       -8.96     10.63 o 
  -6   1  12       97.90      103.34     16.66 o 
  -5   1  12      343.17      349.43     20.39 o 
  -4   1  12     1435.29     1363.40     36.57 o 
  -3   1  12     1222.13     1256.96     34.47 o 
  -2   1  12     1503.97     1325.68     35.05 o 
  -1   1  12      129.52      131.21     20.66 o 
   0   1  12     2661.90     2493.32     60.98 o 
   1   1  12      503.41      472.20     24.14 o 
   2   1  12     3652.68     3476.04     56.17 o 
   3   1  12     1933.22     1871.24     39.80 o 
   4   1  12     6157.81     6146.17     87.93 o 
   5   1  12     2233.53     2245.88     48.53 o 
   6   1  12     3184.85     3301.03    121.64 o 
   7   1  12      703.98      766.68     36.54 o 
   8   1  12      785.80      814.96     39.07 o 
   9   1  12      292.43      352.95     44.42 o 
  10   1  12      321.21      491.66     53.74 o 
  11   1  12       72.34       24.32     31.28 o 
 -14   2  12       44.41       14.71     40.17 o 
 -13   2  12      234.47      265.60     52.01 o 
 -12   2  12        8.80       -7.71     21.16 o 
 -11   2  12      415.14      489.84     35.46 o 
 -10   2  12      570.87      554.15     33.13 o 
  -9   2  12     1158.72     1108.24     38.36 o 
  -8   2  12      738.17      740.18     26.06 o 
  -7   2  12      950.53      939.21     29.81 o 
  -6   2  12     1199.44     1185.21     32.27 o 
  -5   2  12     1451.63     1406.43     34.31 o 
  -4   2  12       20.63       26.20     14.10 o 
  -3   2  12     1757.87     1766.99     44.37 o 
  -2   2  12      723.47      681.87     26.85 o 
  -1   2  12      723.52      708.19     20.21 o 
   0   2  12      708.22      746.89     21.25 o 
   1   2  12       27.39        9.15     10.66 o 
   2   2  12      161.64      178.17     16.56 o 
   3   2  12        0.18      -15.66     10.44 o 
   4   2  12     1506.10     1444.99     36.88 o 
   5   2  12      275.23      330.83     25.62 o 
   6   2  12      344.27      382.80     39.03 o 
   7   2  12       44.33       17.58     20.56 o 
   8   2  12        4.14      -13.78     19.13 o 
   9   2  12        0.68       29.08     30.41 o 
  10   2  12      199.59      336.09     66.13 o 
  11   2  12      105.18      136.40     55.08 o 
 -14   3  12        3.18      -35.05     53.78 o 
 -13   3  12       29.14      -13.31     27.34 o 
 -12   3  12       10.89       -5.84     31.72 o 
 -11   3  12      281.48      229.72     35.40 o 
 -10   3  12        1.13      -22.57     23.31 o 
  -9   3  12       27.01       29.07     23.45 o 
  -8   3  12       11.23      -30.09     20.06 o 
  -7   3  12        2.03      -17.45     15.16 o 
  -6   3  12        7.60       -7.10     15.75 o 
  -5   3  12       37.59       40.29     22.13 o 
  -4   3  12        1.18      -12.00     13.87 o 
  -3   3  12     1602.16     1593.39     45.43 o 
  -2   3  12       12.36        0.78     14.35 o 
  -1   3  12     1613.53     1565.00     43.11 o 
   0   3  12      371.41      416.58     50.90 o 
   1   3  12     3121.94     3066.70     62.84 o 
   2   3  12       10.87       -2.69     14.59 o 
   3   3  12     4294.07     4499.31    109.30 o 
   4   3  12       56.23       91.77     22.47 o 
   5   3  12     2258.24     2387.83     84.66 o 
   6   3  12       13.48       36.33     29.18 o 
   7   3  12      524.57      638.94     61.01 o 
   8   3  12       20.71       14.27     34.70 o 
   9   3  12      706.63      810.35     72.78 o 
  10   3  12        9.34       10.43     33.35 o 
 -13   4  12       28.27       -2.27     36.81 o 
 -12   4  12       74.33       38.94     31.56 o 
 -11   4  12      286.95      348.49     43.57 o 
 -10   4  12        0.13      -14.45     25.23 o 
  -9   4  12      873.79      880.20     46.39 o 
  -8   4  12       29.13       19.26     27.36 o 
  -7   4  12      778.89      829.42     50.42 o 
  -6   4  12       19.25       35.88     19.96 o 
  -5   4  12      884.66      872.12     44.61 o 
  -4   4  12       11.99        6.48     17.32 o 
  -3   4  12      526.70      541.50     34.33 o 
  -2   4  12        0.56      -15.15     15.41 o 
  -1   4  12     1046.34     1047.68     53.67 o 
   0   4  12      102.92      118.92     28.42 o 
   1   4  12      119.72      175.15     26.44 o 
   2   4  12        8.87       17.60     15.43 o 
   3   4  12      250.80      310.30     31.99 o 
   4   4  12      598.72      732.81     65.00 o 
   5   4  12       50.96       70.31     33.55 o 
   6   4  12       57.49       92.55     40.03 o 
   7   4  12      900.02      955.45     61.26 o 
   8   4  12      117.39       73.25     43.00 o 
   9   4  12        1.12      -47.61     33.95 o 
 -12   5  12       50.90       10.55     31.32 o 
 -11   5  12        4.76      -10.79     30.54 o 
 -10   5  12        5.96      -16.00     31.10 o 
  -9   5  12        0.06       -1.13     31.37 o 
  -8   5  12       28.63       13.50     47.35 o 
  -7   5  12       18.14       -8.11     26.51 o 
  -6   5  12      167.82      122.87     33.96 o 
  -5   5  12        0.88        1.38     19.16 o 
  -4   5  12        3.87        5.56     20.26 o 
  -3   5  12      966.67      907.71     40.91 o 
  -2   5  12      795.60      753.42     37.23 o 
  -1   5  12      190.22      252.28     44.66 o 
   0   5  12      346.64      428.87     54.04 o 
   1   5  12      125.96      193.21     26.63 o 
   2   5  12     1558.53     1623.80     72.34 o 
   3   5  12      916.28      933.94     42.05 o 
   4   5  12      303.81      281.15     53.96 o 
   5   5  12      404.42      408.41     67.90 o 
   6   5  12      132.13      111.75     44.07 o 
   7   5  12       20.78       -4.88     34.29 o 
   8   5  12      146.81      140.86     49.07 o 
 -10   6  12      175.28      138.71     46.41 o 
  -9   6  12      162.84      199.14     45.39 o 
  -8   6  12      109.03       71.26     38.63 o 
  -7   6  12       40.41       12.76     35.19 o 
  -6   6  12      317.59      495.26     56.62 o 
  -5   6  12      177.13      222.87     42.96 o 
  -4   6  12      189.07      184.57     31.97 o 
  -3   6  12      252.08      331.35     38.45 o 
  -2   6  12      411.58      471.98     45.90 o 
  -1   6  12      210.88      247.18     32.95 o 
   0   6  12        1.80      -28.17     18.96 o 
   1   6  12        0.06      -27.73     19.29 o 
   2   6  12       18.28       26.28     22.98 o 
   3   6  12      106.22       98.58     40.44 o 
   4   6  12       58.40       36.60     36.55 o 
   5   6  12       58.30       20.90     39.50 o 
   6   6  12      100.15       94.74     39.59 o 
   7   6  12       44.01       -0.82     39.70 o 
  -8   7  12       11.28      -24.31     36.69 o 
  -7   7  12       30.82        1.25     35.74 o 
  -6   7  12        0.47      -48.49     53.91 o 
  -5   7  12        2.84      -42.73     28.49 o 
  -4   7  12       39.58       83.88     36.77 o 
  -3   7  12        8.70        2.08     25.03 o 
  -2   7  12      380.32      564.05     58.36 o 
  -1   7  12       90.37       62.57     28.21 o 
   0   7  12        8.73       14.49     23.82 o 
   1   7  12       74.39       -0.69     50.85 o 
   2   7  12      369.35      370.45     98.29 o 
   3   7  12        3.07        8.87     39.95 o 
   4   7  12      225.64      243.65     83.53 o 
   5   7  12        1.84      -25.26     38.58 o 
  -5   8  12       29.63       63.89     41.20 o 
  -4   8  12      163.57      220.86     49.26 o 
  -3   8  12        2.41        0.42     51.02 o 
  -2   8  12      140.35      129.25     34.90 o 
  -1   8  12        1.52      -24.06     27.14 o 
   0   8  12        5.21      -42.39     50.42 o 
   1   8  12        1.55      -43.05     42.35 o 
 -13   0  13      106.84       91.08     56.55 o 
 -11   0  13      827.10      840.80     46.80 o 
  -9   0  13      736.05      741.38     33.40 o 
  -7   0  13     2613.49     2521.32     57.84 o 
  -5   0  13     2711.58     2656.79     67.89 o 
  -3   0  13      690.91      553.82     40.40 o 
  -1   0  13     1595.71     1412.90     63.28 o 
   1   0  13     2274.54     2304.75     71.14 o 
   3   0  13     1584.28     1447.23     50.76 o 
   5   0  13     3213.42     2920.53     85.64 o 
   7   0  13        1.08       10.42     24.16 o 
  11   0  13      338.95      364.58     74.07 o 
 -14   1  13       29.42        0.98     39.67 o 
 -13   1  13        1.20      -46.69     35.08 o 
 -12   1  13        1.45      -22.54     23.33 o 
 -11   1  13       15.57      -15.22     17.78 o 
 -10   1  13        3.57       -6.65     14.26 o 
  -9   1  13       29.37       -6.78     12.13 o 
  -8   1  13       87.52       75.74     14.10 o 
  -7   1  13        1.55      -15.92     10.61 o 
  -6   1  13       19.39       -1.16     11.08 o 
  -5   1  13      654.58      615.90     23.19 o 
  -4   1  13      178.47      196.34     20.62 o 
  -3   1  13     1242.92     1192.38     34.73 o 
  -2   1  13      321.52      367.71     28.44 o 
  -1   1  13     2313.11     2244.52     58.86 o 
   0   1  13      427.53      368.83     19.69 o 
   1   1  13      900.78      847.92     32.17 o 
   2   1  13     1431.64     1441.59     34.64 o 
   3   1  13     3787.47     3670.79     61.61 o 
   4   1  13     1003.17      944.30     30.69 o 
   5   1  13     3608.02     3713.96     85.33 o 
   6   1  13     1122.31     1102.21     36.12 o 
   7   1  13     1806.40     1836.54     55.60 o 
   8   1  13      339.20      402.36     37.03 o 
   9   1  13      658.61      616.16     55.08 o 
  10   1  13       94.71       77.26     31.98 o 
  11   1  13      298.53      343.69    114.26 o 
 -14   2  13       31.39       16.78     36.46 o 
 -13   2  13       30.69       -9.36     34.84 o 
 -12   2  13      169.17      236.36     31.48 o 
 -11   2  13      354.23      383.09     33.42 o 
 -10   2  13      400.73      547.61     43.53 o 
  -9   2  13      264.49      291.57     23.98 o 
  -8   2  13     1315.54     1221.07     40.57 o 
  -7   2  13      482.43      535.37     30.48 o 
  -6   2  13      425.30      463.89     28.36 o 
  -5   2  13     2094.62     2003.41     50.19 o 
  -4   2  13     1623.89     1636.06     44.33 o 
  -3   2  13     1125.89     1141.81     36.31 o 
  -2   2  13      958.26      914.41     32.18 o 
  -1   2  13     1338.19     1253.92     49.95 o 
   0   2  13      280.61      354.60     52.92 o 
   1   2  13     1215.51     1245.77     45.02 o 
   2   2  13     1116.63     1028.74     36.79 o 
   3   2  13        9.51       -0.84     18.40 o 
   4   2  13       21.36      -15.28     16.93 o 
   5   2  13     1277.85     1341.66     45.80 o 
   6   2  13      536.97      666.92     57.75 o 
   7   2  13      249.66      298.31     46.24 o 
   8   2  13       12.65      -26.02     27.96 o 
   9   2  13        0.61        6.00     30.96 o 
  10   2  13       69.13       72.69     47.05 o 
 -13   3  13        0.35      -32.62     25.82 o 
 -12   3  13        1.54      -25.24     24.17 o 
 -11   3  13        6.21      -23.51     23.01 o 
 -10   3  13       48.50        0.35     24.22 o 
  -9   3  13      136.48      134.41     29.83 o 
  -8   3  13        1.16       -7.94     15.31 o 
  -7   3  13      176.78      185.47     26.55 o 
  -6   3  13       33.64       27.29     17.07 o 
  -5   3  13      234.72      240.48     36.35 o 
  -4   3  13      644.04      575.66     29.89 o 
  -3   3  13        8.21        1.67     15.78 o 
  -2   3  13     1175.90     1198.47     39.91 o 
  -1   3  13       65.46       97.08     18.62 o 
   0   3  13     1427.67     1392.58     45.57 o 
   1   3  13      268.19      300.07     32.14 o 
   2   3  13     1826.39     1880.96     65.17 o 
   3   3  13       17.13        9.50     18.69 o 
   4   3  13     1748.01     1802.21     71.86 o 
   5   3  13       61.44      110.74     35.95 o 
   6   3  13     2231.61     2422.53    132.00 o 
   7   3  13       80.21       59.37     34.81 o 
   8   3  13      853.67      878.71     59.84 o 
   9   3  13        3.99      -42.29     33.54 o 
  10   3  13      547.55      679.79     99.76 o 
 -13   4  13        1.64       18.18     35.42 o 
 -12   4  13       84.02      108.78     33.92 o 
 -11   4  13       17.95       -9.94     27.14 o 
 -10   4  13      401.73      409.92     44.68 o 
  -9   4  13       85.08       71.75     53.78 o 
  -8   4  13      846.93      864.60     52.20 o 
  -7   4  13       68.72       63.95     23.03 o 
  -6   4  13      308.01      310.77     32.91 o 
  -5   4  13       24.69        8.95     19.10 o 
  -4   4  13     4151.10     4207.71    134.77 o 
  -3   4  13      509.93      601.60     52.43 o 
  -2   4  13     1220.93     1235.94     53.91 o 
  -1   4  13       13.61       -9.52     17.27 o 
   0   4  13      590.06      606.35     30.14 o 
   1   4  13      264.75      269.45     33.59 o 
   2   4  13      271.10      314.22     36.19 o 
   3   4  13       40.17       13.77     20.24 o 
   4   4  13      142.93      112.60     38.30 o 
   5   4  13       21.22       -4.36     30.95 o 
   6   4  13       49.77       34.31     37.52 o 
   7   4  13       55.77       22.37     36.74 o 
   8   4  13        8.10      -29.71     33.58 o 
   9   4  13       17.83      -12.60     39.35 o 
 -11   5  13       14.20       -8.61     33.68 o 
 -10   5  13       52.44       52.53     34.52 o 
  -9   5  13        6.20       -7.09     29.79 o 
  -8   5  13       72.02       15.10     30.55 o 
  -7   5  13       40.71       67.07     34.26 o 
  -6   5  13       32.15       20.71     22.61 o 
  -5   5  13        5.12       25.99     22.45 o 
  -4   5  13       19.46       27.72     21.10 o 
  -3   5  13       74.95      109.31     26.53 o 
  -2   5  13       11.69        8.35     21.68 o 
  -1   5  13      164.77      193.31     27.74 o 
   0   5  13       33.16       36.51     19.62 o 
   1   5  13      352.36      478.10     75.80 o 
   2   5  13       66.68      105.98     20.96 o 
   3   5  13      448.46      528.68    204.09 o 
   4   5  13      252.99      216.73     53.96 o 
   5   5  13      135.65       63.24     62.76 o 
   6   5  13      186.91      165.43     45.88 o 
   7   5  13      443.88      478.01    105.89 o 
   8   5  13       26.19       56.18     46.40 o 
 -10   6  13       22.68       25.63     40.99 o 
  -9   6  13      176.44      261.79     50.86 o 
  -8   6  13       76.20      109.90     39.69 o 
  -7   6  13      213.53      189.75     44.98 o 
  -6   6  13        0.98      -25.20     28.11 o 
  -5   6  13      438.99      492.92     58.19 o 
  -4   6  13      207.18      202.56     33.82 o 
  -3   6  13     1229.24     1226.26     51.30 o 
  -2   6  13        0.65       11.09     23.86 o 
  -1   6  13       79.52      114.99     35.30 o 
   0   6  13      315.94      387.71     76.24 o 
   1   6  13       27.27       -1.18     21.11 o 
   2   6  13      177.21      186.32     62.20 o 
   3   6  13       46.72       90.59     40.41 o 
   4   6  13        1.69      -12.66     36.50 o 
   5   6  13        4.25       -8.21     34.08 o 
   6   6  13       43.97       50.06     38.02 o 
  -8   7  13        0.61      -27.31     37.48 o 
  -7   7  13       18.93      -50.97     38.85 o 
  -6   7  13        1.12      -38.59     32.78 o 
  -5   7  13        6.78        4.19     32.42 o 
  -4   7  13       19.46       14.71     34.50 o 
  -3   7  13       13.20        2.07     25.46 o 
  -2   7  13       86.26       67.03     27.99 o 
  -1   7  13       50.84       26.14     25.81 o 
   0   7  13        6.28      -10.12     22.64 o 
   1   7  13       22.52      -45.50     56.12 o 
   2   7  13        0.03      -17.47     38.93 o 
   3   7  13      202.73      242.77     71.83 o 
   4   7  13       11.19      -12.63     38.55 o 
  -3   8  13      128.73      110.40     64.79 o 
  -2   8  13        3.86       -2.09     27.75 o 
  -1   8  13      139.33      214.38     38.21 o 
 -14   0  14      155.26      224.20     75.02 o 
 -12   0  14      232.78      369.76     76.06 o 
 -10   0  14     1389.46     1392.92     46.97 o 
  -8   0  14      146.84      142.34     22.97 o 
  -6   0  14     3544.77     3568.71     71.84 o 
  -4   0  14     3016.86     2960.91    101.44 o 
  -2   0  14     1714.61     1822.54     74.68 o 
   0   0  14     2710.70     2517.24     66.51 o 
   2   0  14     1265.15     1161.63     50.46 o 
   4   0  14      487.71      543.16     36.65 o 
   6   0  14       46.87        2.65     23.14 o 
   8   0  14       20.86      -23.05     29.35 o 
  10   0  14       45.52       55.94     52.06 o 
 -14   1  14        7.48       -9.35     34.82 o 
 -13   1  14        0.90      -48.14     32.09 o 
 -12   1  14       53.05       34.22     28.51 o 
 -11   1  14       11.98      -19.29     18.11 o 
 -10   1  14       62.36       28.20     17.32 o 
  -9   1  14      113.76      106.97     18.52 o 
  -8   1  14       17.05      -15.25     12.73 o 
  -7   1  14      200.23      217.53     19.58 o 
  -6   1  14      252.17      263.97     21.81 o 
  -5   1  14      149.67      194.90     22.98 o 
  -4   1  14      346.30      356.89     26.64 o 
  -3   1  14      157.11      161.06     20.47 o 
  -2   1  14     2244.26     2205.21     60.17 o 
  -1   1  14      216.47      260.64     58.92 o 
   0   1  14      378.89      391.14     36.78 o 
   1   1  14     1555.98     1498.78     35.17 o 
   2   1  14      812.30      823.49     27.34 o 
   3   1  14     1693.48     1566.36     38.46 o 
   4   1  14     6310.37     6245.16     92.24 o 
   5   1  14     1174.58     1212.99     38.94 o 
   6   1  14      437.26      572.48     42.70 o 
   7   1  14       59.19       62.10     23.13 o 
   8   1  14      280.68      309.66     33.82 o 
   9   1  14       51.21       63.61     32.14 o 
  10   1  14      498.46      506.07     76.66 o 
 -14   2  14       13.44      -11.57     58.19 o 
 -13   2  14      123.27      110.10     42.52 o 
 -12   2  14       94.50       73.21     28.13 o 
 -11   2  14      154.03      196.04     31.84 o 
 -10   2  14      627.97      648.29     43.43 o 
  -9   2  14      692.18      614.44     69.05 o 
  -8   2  14      191.99      202.10     24.28 o 
  -7   2  14      397.84      533.84     42.84 o 
  -6   2  14     1957.60     1880.35     50.43 o 
  -5   2  14     1277.07     1151.72     38.97 o 
  -4   2  14      225.45      239.10     25.05 o 
  -3   2  14     2243.34     2216.05     53.05 o 
  -2   2  14      201.18      192.79     22.43 o 
  -1   2  14      323.37      372.02     27.73 o 
   0   2  14      621.31      653.73     34.44 o 
   1   2  14     1412.28     1402.87     42.83 o 
   2   2  14      379.67      380.63     27.87 o 
   3   2  14      103.15      150.37     24.22 o 
   4   2  14      143.06      196.78     27.46 o 
   5   2  14      149.21      200.80     28.80 o 
   6   2  14       20.19        6.23     41.70 o 
   7   2  14        5.05      -20.56     44.89 o 
   8   2  14        6.98        1.87     28.88 o 
   9   2  14       19.44       11.49     33.23 o 
  10   2  14       71.60       27.19     46.62 o 
 -13   3  14       41.32       25.08     31.46 o 
 -12   3  14       28.47        3.52     31.19 o 
 -11   3  14       25.25       10.15     25.51 o 
 -10   3  14       25.16       -3.79     25.46 o 
  -9   3  14        5.62      -31.35     20.90 o 
  -8   3  14      145.06       91.38     24.01 o 
  -7   3  14      106.52      129.32     25.15 o 
  -6   3  14      989.85      959.26     38.70 o 
  -5   3  14      103.23      116.72     28.75 o 
  -4   3  14       16.17       14.77     16.08 o 
  -3   3  14      762.11      829.46     37.70 o 
  -2   3  14      294.34      360.27     30.26 o 
  -1   3  14      146.85      162.47     40.00 o 
   0   3  14      281.52      323.33     41.03 o 
   1   3  14      490.15      537.41     45.15 o 
   2   3  14      323.52      379.39     32.59 o 
   3   3  14      533.35      588.05     35.17 o 
   4   3  14      140.60      169.66     27.36 o 
   5   3  14     1258.76     1322.83     69.11 o 
   6   3  14       29.50       47.98     34.79 o 
   7   3  14      494.73      600.01     62.71 o 
   8   3  14       19.52       13.59     37.15 o 
   9   3  14      288.33      300.29     53.96 o 
 -12   4  14        0.45        0.17     27.20 o 
 -11   4  14      185.44      188.82     37.75 o 
 -10   4  14        5.74      -16.29     28.55 o 
  -9   4  14      865.82      931.06     56.06 o 
  -8   4  14      160.89      143.54     37.12 o 
  -7   4  14     1220.29     1192.89     46.86 o 
  -6   4  14        0.33      -14.64     17.94 o 
  -5   4  14      634.99      669.61     55.35 o 
  -4   4  14      149.46      159.82     26.87 o 
  -3   4  14      962.69      971.33     87.64 o 
  -2   4  14       44.38       21.44     19.20 o 
  -1   4  14      143.20      177.42     26.49 o 
   0   4  14       12.32        0.72     16.02 o 
   1   4  14      862.25      859.41     35.41 o 
   2   4  14       33.84       14.03     21.13 o 
   3   4  14      176.87      274.15     32.28 o 
   4   4  14        8.89      -38.56     25.71 o 
   5   4  14       88.68       91.93     38.50 o 
   6   4  14       63.01       74.05     37.90 o 
   7   4  14       21.51       36.17     37.20 o 
   8   4  14        0.72      -16.63     38.51 o 
 -11   5  14       37.07        5.34     34.61 o 
 -10   5  14       17.74       -9.92     32.01 o 
  -9   5  14       24.59       57.80     33.94 o 
  -8   5  14        6.06      -26.73     29.41 o 
  -7   5  14       66.01       59.58     32.26 o 
  -6   5  14        3.15      -16.69     21.31 o 
  -5   5  14      195.28      232.43     32.57 o 
  -4   5  14       64.00       62.00     25.81 o 
  -3   5  14      229.75      291.71     34.19 o 
  -2   5  14        7.86      -27.85     18.57 o 
  -1   5  14        4.27      -23.68     19.14 o 
   0   5  14       18.43        0.94     20.56 o 
   1   5  14      148.16      154.94     27.29 o 
   2   5  14       33.44       30.34     19.88 o 
   3   5  14      290.49      277.02     64.75 o 
   4   5  14        1.22      -21.96     32.47 o 
   5   5  14      195.05      134.02     43.29 o 
   6   5  14      167.48      174.34     44.87 o 
   7   5  14      102.52      142.24     49.59 o 
 -10   6  14      122.16      175.97     49.43 o 
  -9   6  14       19.00        8.35     34.13 o 
  -8   6  14      338.55      418.42    108.65 o 
  -7   6  14       22.55       18.21     34.44 o 
  -6   6  14      444.55      469.56     57.56 o 
  -5   6  14       21.27       37.75     27.02 o 
  -4   6  14      138.86      243.04     35.37 o 
  -3   6  14      192.94      209.81     63.84 o 
  -2   6  14      273.57      279.35     39.49 o 
  -1   6  14       40.88      -13.02     21.73 o 
   0   6  14      148.23      154.49     47.65 o 
   1   6  14      253.22      338.18     47.89 o 
   2   6  14        9.05       -1.44     25.00 o 
   3   6  14       49.41       15.40     37.47 o 
   4   6  14       98.81       65.57     40.45 o 
   5   6  14       20.79        4.58     38.73 o 
   6   6  14       11.19      -53.39     35.60 o 
  -7   7  14        0.01       23.17     36.98 o 
  -6   7  14        9.47       18.61     36.77 o 
  -5   7  14        0.40      -10.60     35.32 o 
  -4   7  14       78.62       34.77     36.86 o 
  -3   7  14       66.65       79.88     30.43 o 
  -2   7  14       16.25       -1.41     24.64 o 
  -1   7  14       14.46        7.28     24.88 o 
   0   7  14        9.22       -2.81     25.65 o 
   1   7  14       15.75       -9.68     37.60 o 
   2   7  14      233.88      323.38     72.39 o 
   3   7  14       58.39       44.88     42.54 o 
 -13   0  15        4.70       -3.97     48.60 o 
 -11   0  15      423.42      422.40     46.72 o 
  -9   0  15     1726.12     1716.59     51.64 o 
  -7   0  15      490.22      509.70     28.24 o 
  -5   0  15     4006.59     3901.40    126.30 o 
  -3   0  15     5852.20     5779.71    161.61 o 
  -1   0  15     1976.05     1812.79     77.18 o 
   1   0  15     1187.80     1107.53     44.73 o 
   3   0  15     4262.37     4168.97    145.81 o 
   5   0  15       46.73       25.62     25.30 o 
   7   0  15       15.55        2.91     27.16 o 
   9   0  15        6.66       34.36     41.35 o 
 -14   1  15       16.98       -9.25     43.68 o 
 -13   1  15      108.40      171.64     72.30 o 
 -12   1  15        1.33       -9.71     25.17 o 
 -11   1  15        2.28      -25.73     18.12 o 
 -10   1  15       57.97       30.00     16.92 o 
  -9   1  15      103.87       84.76     18.22 o 
  -8   1  15        6.57      -13.61     13.15 o 
  -7   1  15      541.99      561.97     27.90 o 
  -6   1  15      192.58      187.43     24.22 o 
  -5   1  15        5.52      -15.15     13.62 o 
  -4   1  15        0.12      -20.38     13.59 o 
  -3   1  15       20.10        4.17     17.72 o 
  -2   1  15       97.46       59.18     21.24 o 
  -1   1  15      488.22      446.41     24.51 o 
   0   1  15      367.48      385.52     26.01 o 
   1   1  15       51.14       39.92     13.51 o 
   2   1  15       48.51       57.24     15.26 o 
   3   1  15      606.81      640.96     26.76 o 
   4   1  15       56.97       89.20     19.05 o 
   5   1  15      911.93      880.66     32.90 o 
   6   1  15       16.67      -18.46     18.25 o 
   7   1  15      127.26      165.75     43.64 o 
   8   1  15       41.57       28.13     32.89 o 
   9   1  15      596.31      660.61     84.17 o 
 -13   2  15        2.96      -33.34     34.47 o 
 -12   2  15       58.81       69.79     28.98 o 
 -11   2  15      446.63      523.72     45.41 o 
 -10   2  15      156.57      146.59     31.07 o 
  -9   2  15      534.69      548.76     33.36 o 
  -8   2  15     1111.07      997.99     77.28 o 
  -7   2  15        5.45      -19.99     14.71 o 
  -6   2  15      471.64      473.17     29.25 o 
  -5   2  15     1479.85     1416.53     44.00 o 
  -4   2  15     2897.21     2876.83     64.01 o 
  -3   2  15     1184.25     1210.10     39.74 o 
  -2   2  15     2208.62     2088.38     52.23 o 
  -1   2  15      132.17      170.08     47.18 o 
   0   2  15      476.86      539.20     33.71 o 
   1   2  15        6.97        5.38     17.56 o 
   2   2  15     2608.16     2614.65     62.90 o 
   3   2  15     1262.67     1266.92     44.11 o 
   4   2  15      181.01      237.43     30.65 o 
   5   2  15       93.69       82.58     24.37 o 
   6   2  15       23.75       17.22     31.73 o 
   7   2  15        0.39        7.78     32.58 o 
   8   2  15       39.70       69.17     36.09 o 
   9   2  15       11.57       -3.37     41.27 o 
 -13   3  15       84.52       76.68     32.51 o 
 -12   3  15       25.55        0.04     26.89 o 
 -11   3  15       48.23       33.33     33.19 o 
 -10   3  15        3.40      -33.86     22.57 o 
  -9   3  15        0.48        6.03     25.04 o 
  -8   3  15        8.61      -16.91     18.85 o 
  -7   3  15       67.36       49.53     21.54 o 
  -6   3  15       35.57       15.61     19.82 o 
  -5   3  15       10.93        1.03     18.09 o 
  -4   3  15       65.23       88.16     22.69 o 
  -3   3  15        1.51      -13.15     16.22 o 
  -2   3  15        3.80      -18.50     15.47 o 
  -1   3  15       22.50       -2.71     16.81 o 
   0   3  15        2.23      -14.20     14.49 o 
   1   3  15       56.66       54.31     23.83 o 
   2   3  15      430.78      473.87     34.02 o 
   3   3  15      508.83      493.31     62.61 o 
   4   3  15      472.87      549.27     49.77 o 
   5   3  15      402.95      483.38     56.89 o 
   6   3  15      921.20      977.75     75.24 o 
   7   3  15       18.12       17.72     34.87 o 
   8   3  15      236.44      326.29     56.32 o 
   9   3  15       12.01      -14.72     37.01 o 
 -12   4  15      199.54      191.18     37.35 o 
 -11   4  15       18.88       -5.50     30.85 o 
 -10   4  15      282.25      313.77     49.12 o 
  -9   4  15        0.24       23.14     30.09 o 
  -8   4  15      508.92      559.20     84.17 o 
  -7   4  15      206.32      199.01     30.85 o 
  -6   4  15      241.04      273.26     54.69 o 
  -5   4  15        4.75        0.06     19.14 o 
  -4   4  15     1999.26     1934.50    104.16 o 
  -3   4  15      169.87      215.24     39.70 o 
  -2   4  15      585.97      563.49     34.04 o 
  -1   4  15      246.12      252.59     29.49 o 
   0   4  15       23.58       36.56     26.16 o 
   1   4  15      476.30      474.39     38.19 o 
   2   4  15      992.61     1047.62     46.27 o 
   3   4  15       13.16      -20.81     21.12 o 
   4   4  15      253.71      266.53     48.85 o 
   5   4  15        2.65      -39.99     32.27 o 
   6   4  15       19.48       11.84     35.95 o 
   7   4  15       37.13       -3.00     38.74 o 
   8   4  15        0.32       -3.85     38.23 o 
 -11   5  15       10.80      -45.69     32.84 o 
 -10   5  15       25.19      -39.63     29.05 o 
  -9   5  15       21.38       -9.05     31.17 o 
  -8   5  15       54.40       37.75     39.11 o 
  -7   5  15      195.38      202.07     41.96 o 
  -6   5  15       17.77       23.94     24.21 o 
  -5   5  15       74.52       45.03     25.40 o 
  -4   5  15       65.66       63.54     24.28 o 
  -3   5  15      104.50       94.47     27.35 o 
  -2   5  15        2.52      -20.00     19.95 o 
  -1   5  15       28.99       -4.77     20.68 o 
   0   5  15        1.91       -8.05     26.11 o 
   1   5  15       24.94       12.98     21.40 o 
   2   5  15      423.41      482.00     99.66 o 
   3   5  15       43.76      -13.79     39.50 o 
   4   5  15       99.03       57.12     61.81 o 
   5   5  15       93.28       88.62     41.44 o 
   6   5  15      216.57      220.08     49.64 o 
   7   5  15       78.76       98.41     48.28 o 
  -9   6  15       92.90      147.46     57.84 o 
  -8   6  15       63.05       26.21     35.80 o 
  -7   6  15      242.40      300.44     67.30 o 
  -6   6  15        9.68      -18.61     32.36 o 
  -5   6  15      324.93      370.78     71.07 o 
  -4   6  15      133.48      136.84     36.91 o 
  -3   6  15      135.52      159.80     32.79 o 
  -2   6  15        5.01      -15.70     22.93 o 
  -1   6  15      270.41      366.14     40.80 o 
   0   6  15        9.94        2.97     23.07 o 
   1   6  15      263.87      281.04     77.19 o 
   2   6  15       76.55       77.13     28.78 o 
   3   6  15       53.51        6.77     37.05 o 
   4   6  15       17.25       29.39     39.71 o 
   5   6  15       14.58        2.88     34.68 o 
  -6   7  15       20.08        2.14     41.91 o 
  -5   7  15       22.28       31.91     37.76 o 
  -4   7  15        4.52      -13.49     27.21 o 
  -3   7  15       29.84        5.17     28.25 o 
  -2   7  15       77.75       87.41     31.29 o 
  -1   7  15       62.39       83.57     32.20 o 
   0   7  15       20.11      -20.21     40.71 o 
   1   7  15        8.66       25.00     42.02 o 
   2   7  15      148.25      153.56     50.20 o 
 -12   0  16       30.22       14.68     54.99 o 
 -10   0  16     1079.08     1161.21     74.50 o 
  -8   0  16      104.94      121.62     24.46 o 
  -6   0  16     1620.25     1614.48     77.87 o 
  -4   0  16     7113.92     6621.79    183.28 o 
  -2   0  16     2646.45     2524.50     96.78 o 
   0   0  16      962.28      959.69     42.49 o 
   2   0  16       13.55       -9.20     26.59 o 
   4   0  16      582.69      651.67     49.35 o 
   6   0  16      257.98      299.39     99.28 o 
   8   0  16        1.32       -8.46     34.79 o 
 -13   1  16       18.60      -32.62     41.39 o 
 -12   1  16      471.50      642.17     51.07 o 
 -11   1  16       48.98       39.07     22.87 o 
 -10   1  16       66.22       71.28     19.20 o 
  -9   1  16       13.05      -11.14     15.03 o 
  -8   1  16      101.30       94.58     19.72 o 
  -7   1  16      324.97      312.91     31.25 o 
  -6   1  16        0.59      -22.25     17.70 o 
  -5   1  16       18.86       24.12     17.13 o 
  -4   1  16      101.91      121.92     27.05 o 
  -3   1  16      275.61      279.01     40.01 o 
  -2   1  16        1.53      -14.36     16.92 o 
  -1   1  16       85.06      109.91     24.29 o 
   0   1  16       20.40       30.82     20.00 o 
   1   1  16       45.98        4.79     22.52 o 
   2   1  16       51.40       32.42     18.38 o 
   3   1  16       99.85      103.18     23.27 o 
   4   1  16     1236.74     1150.93     43.53 o 
   5   1  16       93.12       95.92     24.13 o 
   6   1  16      361.25      442.76     54.79 o 
   7   1  16      163.26      268.32     68.03 o 
   8   1  16      456.47      539.57     75.28 o 
   9   1  16      167.89      136.32     52.75 o 
 -13   2  16        0.88      -45.37     30.25 o 
 -12   2  16        1.38      -15.77     25.96 o 
 -11   2  16      154.77      134.77     53.53 o 
 -10   2  16      716.19      715.31     42.32 o 
  -9   2  16       39.52       19.55     20.39 o 
  -8   2  16      124.57       85.91     23.44 o 
  -7   2  16      581.73      523.41     37.05 o 
  -6   2  16       52.90       36.29     18.79 o 
  -5   2  16     2480.30     2442.63     80.06 o 
  -4   2  16     1675.40     1707.93     83.17 o 
  -3   2  16     1821.97     1782.91     49.98 o 
  -2   2  16     1626.38     1591.06     47.01 o 
  -1   2  16      816.30      790.39     75.63 o 
   0   2  16      392.31      397.17     34.53 o 
   1   2  16      547.56      502.28     33.37 o 
   2   2  16      152.51      214.04     29.00 o 
   3   2  16       10.40       10.51     19.01 o 
   4   2  16      329.29      403.41     54.06 o 
   5   2  16      224.63      282.79     41.08 o 
   6   2  16       86.15      118.29     37.19 o 
   7   2  16       19.13        1.08     28.62 o 
   8   2  16       17.02       20.16     34.01 o 
   9   2  16        3.91      -25.21     43.51 o 
 -12   3  16      120.22      126.74     36.38 o 
 -11   3  16      168.59      148.17     36.63 o 
 -10   3  16        2.86      -40.53     27.02 o 
  -9   3  16       14.33       33.70     30.02 o 
  -8   3  16        7.42       28.45     20.83 o 
  -7   3  16      170.98      178.06     28.78 o 
  -6   3  16      338.87      321.81     33.36 o 
  -5   3  16      273.16      291.90     31.88 o 
  -4   3  16        1.13      -17.42     18.54 o 
  -3   3  16       21.09       31.23     19.52 o 
  -2   3  16      267.02      256.53     41.62 o 
  -1   3  16       28.79       -7.62     17.64 o 
   0   3  16       50.56       60.99     25.21 o 
   1   3  16      109.90       90.91     24.79 o 
   2   3  16        1.25        9.42     20.59 o 
   3   3  16      338.59      395.50     36.03 o 
   4   3  16       79.74       50.99     36.16 o 
   5   3  16      324.52      366.20     53.66 o 
   6   3  16       60.77       71.36     51.97 o 
   7   3  16      265.63      348.34     54.30 o 
   8   3  16        3.62       12.28     36.86 o 
 -12   4  16        8.30      -33.28     33.04 o 
 -11   4  16      230.69      268.99     58.75 o 
 -10   4  16       16.39      -37.92     29.58 o 
  -9   4  16       84.59       76.89     38.42 o 
  -8   4  16       16.26       12.52     31.59 o 
  -7   4  16      445.72      524.87     43.29 o 
  -6   4  16      380.85      398.61     63.71 o 
  -5   4  16      630.65      685.39     37.88 o 
  -4   4  16       35.51       16.81     21.98 o 
  -3   4  16     1497.71     1534.72     53.62 o 
  -2   4  16        0.48      -21.50     15.95 o 
  -1   4  16      839.37      874.15     38.59 o 
   0   4  16      627.43      618.11     52.70 o 
   1   4  16     1198.48     1295.69     49.42 o 
   2   4  16       27.69       13.94     21.79 o 
   3   4  16      191.95      179.44     43.75 o 
   4   4  16       16.66       -3.21     33.94 o 
   5   4  16      112.03       79.51     39.66 o 
   6   4  16        0.84      -14.81     37.65 o 
   7   4  16       77.92      137.65     48.13 o 
 -10   5  16        2.47      -11.66     32.45 o 
  -9   5  16       15.03        9.85     30.41 o 
  -8   5  16        6.57      -10.55     31.78 o 
  -7   5  16        8.05        5.24     31.14 o 
  -6   5  16        1.95      -25.96     20.54 o 
  -5   5  16      170.59      108.84     29.26 o 
  -4   5  16      104.82      114.30     26.96 o 
  -3   5  16       47.33       30.45     25.53 o 
  -2   5  16        2.78      -31.35     20.90 o 
  -1   5  16        0.31      -14.87     21.25 o 
   0   5  16       47.32       79.15     26.74 o 
   1   5  16        1.72       -7.22     19.75 o 
   2   5  16        2.08      -15.83     32.91 o 
   3   5  16       99.46       59.97     39.32 o 
   4   5  16       34.65        8.72     36.42 o 
   5   5  16      120.39       40.03     46.79 o 
   6   5  16        2.88      -11.61     39.46 o 
  -8   6  16       78.46      130.50     65.01 o 
  -7   6  16       45.46        0.49     32.61 o 
  -6   6  16      274.27      305.74     53.83 o 
  -5   6  16       54.69      110.87     73.57 o 
  -4   6  16      165.94      225.72     32.41 o 
  -3   6  16      155.57      156.38     32.06 o 
  -2   6  16       82.63       82.97     30.12 o 
  -1   6  16        8.98       12.57     24.25 o 
   0   6  16      863.90      894.06     76.39 o 
   1   6  16        1.50        8.44     26.89 o 
   2   6  16      304.43      225.31    136.75 o 
   3   6  16        0.21       -2.71     36.39 o 
   4   6  16        7.92      -23.47     38.11 o 
  -5   7  16        2.49      -28.00     35.15 o 
  -4   7  16        2.35      -32.32     24.90 o 
  -3   7  16        9.49      -15.45     26.45 o 
  -2   7  16       18.56       -1.32     28.19 o 
  -1   7  16        2.74       -8.93     27.66 o 
   0   7  16        0.25      -27.48     32.05 o 
 -13   0  17        0.40       15.45     60.95 o 
 -11   0  17       22.50       31.13     29.87 o 
  -9   0  17     2846.17     3008.69     78.33 o 
  -7   0  17        6.10       12.52     30.39 o 
  -5   0  17       66.38       95.22     37.73 o 
  -3   0  17     2706.88     2408.21     97.38 o 
  -1   0  17     1065.64     1021.82     62.59 o 
   1   0  17      403.06      393.08     91.77 o 
   3   0  17     1439.29     1269.61     76.75 o 
   5   0  17      114.99      116.85     55.08 o 
 -13   1  17      437.88      451.51     98.59 o 
 -12   1  17       60.42       21.16     33.25 o 
 -11   1  17      418.60      529.80     44.04 o 
 -10   1  17       18.09       12.83     18.81 o 
  -9   1  17       47.91       93.65     21.40 o 
  -8   1  17       69.91       90.37     23.33 o 
  -7   1  17      789.55      750.25     34.41 o 
  -6   1  17       15.95       -0.13     17.23 o 
  -5   1  17     1015.59      937.97     47.22 o 
  -4   1  17       72.42       83.12     25.12 o 
  -3   1  17       49.08       36.28     22.67 o 
  -2   1  17      152.61      154.22     28.80 o 
  -1   1  17       74.84       45.97     25.68 o 
   0   1  17       15.34      -23.22     15.48 o 
   1   1  17      395.20      317.52     42.08 o 
   2   1  17       32.94        5.07     17.94 o 
   3   1  17       34.25       41.21     21.38 o 
   4   1  17       19.22       27.22     21.35 o 
   5   1  17      135.15      171.89     29.11 o 
   6   1  17       50.12       32.29     31.14 o 
   7   1  17      120.46       41.71     31.54 o 
   8   1  17      103.90       79.08     48.35 o 
 -13   2  17        2.31      -49.28     36.31 o 
 -12   2  17       37.53        9.42     27.92 o 
 -11   2  17        5.24       13.05     25.88 o 
 -10   2  17      218.67      209.17     34.30 o 
  -9   2  17      468.98      500.82     39.79 o 
  -8   2  17      190.11      210.92     29.08 o 
  -7   2  17      113.54       34.29     32.60 o 
  -6   2  17       86.64      127.15     24.43 o 
  -5   2  17      219.18      246.21     29.59 o 
  -4   2  17      199.68      291.30     63.14 o 
  -3   2  17     2668.11     2513.46    124.45 o 
  -2   2  17      475.09      500.13     49.30 o 
  -1   2  17      654.91      617.78     37.69 o 
   0   2  17      279.28      359.43     57.89 o 
   1   2  17        7.50      -17.72     17.15 o 
   2   2  17      532.00      508.56     34.35 o 
   3   2  17      495.03      534.08     36.30 o 
   4   2  17      221.34      288.63     34.12 o 
   5   2  17       96.18       89.32     35.11 o 
   6   2  17       23.04       -6.46     31.97 o 
   7   2  17       61.75       42.05     35.15 o 
   8   2  17       21.72      -17.09     34.25 o 
 -12   3  17      305.40      361.02     45.54 o 
 -11   3  17      106.05      143.56     41.14 o 
 -10   3  17      251.51      230.25     44.79 o 
  -9   3  17       12.19      -38.55     25.70 o 
  -8   3  17      107.62      119.08     26.94 o 
  -7   3  17      191.88      215.57     31.80 o 
  -6   3  17       23.40       24.55     21.13 o 
  -5   3  17       92.72       55.14     23.53 o 
  -4   3  17       21.44       54.35     21.65 o 
  -3   3  17       20.24       16.88     20.13 o 
  -2   3  17      282.55      306.29     33.25 o 
  -1   3  17      265.09      274.45     71.31 o 
   0   3  17        0.49       -2.64     23.50 o 
   1   3  17      311.04      310.74     54.50 o 
   2   3  17      314.83      288.64     32.79 o 
   3   3  17       22.20        4.73     21.84 o 
   4   3  17      176.43      204.55     44.53 o 
   5   3  17        0.60      -31.43     31.39 o 
   6   3  17        4.88      -25.93     36.00 o 
   7   3  17        7.95       21.61     39.33 o 
 -11   4  17        0.03       -7.45     35.43 o 
 -10   4  17       33.94       37.27     38.39 o 
  -9   4  17      158.71      122.61     40.26 o 
  -8   4  17        2.12      -29.31     43.30 o 
  -7   4  17       49.33       50.24     25.49 o 
  -6   4  17      322.31      393.65     54.57 o 
  -5   4  17       35.72       39.30     25.28 o 
  -4   4  17      881.24      819.40     39.99 o 
  -3   4  17      196.99      169.35     30.64 o 
  -2   4  17     1561.05     1578.86     69.91 o 
  -1   4  17       81.74       86.02     25.99 o 
   0   4  17      364.60      482.90     51.23 o 
   1   4  17       78.65      128.88     29.85 o 
   2   4  17      339.32      473.04    102.57 o 
   3   4  17        1.07      -26.87     30.14 o 
   4   4  17      300.34      267.57     51.02 o 
   5   4  17        1.46       -4.38     33.58 o 
   6   4  17       79.60       43.94     40.76 o 
 -10   5  17      219.88      216.09     68.55 o 
  -9   5  17       18.29        1.27     59.09 o 
  -8   5  17      102.05      146.25     44.18 o 
  -7   5  17        8.65      -29.01     26.51 o 
  -6   5  17        0.46        8.68     23.70 o 
  -5   5  17       76.62       26.27     26.08 o 
  -4   5  17       24.51      -12.66     21.61 o 
  -3   5  17        0.24      -28.26     18.84 o 
  -2   5  17      138.93      108.98     28.43 o 
  -1   5  17      169.15      165.66     30.93 o 
   0   5  17      109.97       71.10     27.67 o 
   1   5  17        0.20      -12.27     24.04 o 
   2   5  17       51.34       19.66     38.55 o 
   3   5  17       53.48       29.10     36.31 o 
   4   5  17       31.29        3.55     81.15 o 
   5   5  17        5.96      -24.70     37.49 o 
  -8   6  17       29.82       -9.28     40.12 o 
  -7   6  17       96.53      145.33     47.51 o 
  -6   6  17       46.30       40.63     41.27 o 
  -5   6  17      258.59      317.26     85.01 o 
  -4   6  17       60.75       61.35     27.82 o 
  -3   6  17      123.61      161.91     34.30 o 
  -2   6  17      245.69      215.86     37.57 o 
  -1   6  17      253.12      290.95     38.83 o 
   0   6  17      120.90       87.12     31.09 o 
   1   6  17      387.40      515.90    144.56 o 
   2   6  17       72.92       15.40     44.94 o 
   3   6  17      189.66       75.60     80.94 o 
 -12   0  18        2.32      -18.73     54.30 o 
 -10   0  18      115.79      185.20     31.85 o 
  -8   0  18        7.54       -5.61     30.99 o 
  -6   0  18      293.12      203.31     46.96 o 
  -4   0  18      353.68      382.97     53.53 o 
  -2   0  18      428.89      531.11     59.83 o 
   0   0  18      489.34      516.25     42.34 o 
   2   0  18      856.59      740.81     59.14 o 
   4   0  18      200.28      214.02     54.04 o 
   6   0  18       44.13       81.07     50.24 o 
 -13   1  18       70.87       55.17     74.68 o 
 -12   1  18      392.85      458.03     55.38 o 
 -11   1  18      284.93      293.97     59.26 o 
 -10   1  18     1018.64     1037.47     39.10 o 
  -9   1  18      138.21      150.46     27.32 o 
  -8   1  18      406.27      456.92     37.30 o 
  -7   1  18       37.36       59.18     20.54 o 
  -6   1  18      482.02      518.48     33.59 o 
  -5   1  18      148.78      167.75     46.10 o 
  -4   1  18      416.04      391.46     43.81 o 
  -3   1  18        2.56      -21.99     19.20 o 
  -2   1  18      222.59      223.71     33.32 o 
  -1   1  18       14.06       -9.41     19.07 o 
   0   1  18       64.99       42.92     19.84 o 
   1   1  18       28.10       36.58     20.55 o 
   2   1  18      303.31      222.56     27.95 o 
   3   1  18      234.34      233.88     29.99 o 
   4   1  18        7.85      -12.72     21.30 o 
   5   1  18       14.94      -26.34     21.25 o 
   6   1  18       46.33       35.79     31.87 o 
   7   1  18       38.61       22.58     33.88 o 
 -12   2  18        7.11      -12.59     27.69 o 
 -11   2  18      158.58      165.67     37.75 o 
 -10   2  18      432.62      516.25     97.55 o 
  -9   2  18      108.21       59.24     25.02 o 
  -8   2  18      379.67      429.50     55.15 o 
  -7   2  18       16.90       -8.13     19.50 o 
  -6   2  18        4.60      -19.64     17.65 o 
  -5   2  18       29.01       11.36     19.15 o 
  -4   2  18      980.37      955.75     39.59 o 
  -3   2  18        5.23       -9.24     20.69 o 
  -2   2  18      414.01      424.41     69.15 o 
  -1   2  18      310.28      334.15     55.38 o 
   0   2  18      459.19      412.81    110.68 o 
   1   2  18      325.92      330.60     33.93 o 
   2   2  18      954.74      961.42     41.34 o 
   3   2  18      189.63      250.36     75.21 o 
   4   2  18      150.61      135.39     30.31 o 
   5   2  18      104.68      122.66     38.05 o 
   6   2  18       82.46       86.49     39.17 o 
   7   2  18       49.52       89.91     42.34 o 
 -11   3  18      460.06      508.05     57.34 o 
 -10   3  18       10.61        6.01     31.28 o 
  -9   3  18      912.68      953.52     56.16 o 
  -8   3  18      417.84      390.02     39.37 o 
  -7   3  18       55.81       74.71     41.50 o 
  -6   3  18       35.80       26.65     23.46 o 
  -5   3  18      353.13      406.32     46.41 o 
  -4   3  18      456.15      487.11     56.01 o 
  -3   3  18      107.22       81.11     23.76 o 
  -2   3  18       80.66       52.57     36.16 o 
  -1   3  18      391.94      357.67     91.55 o 
   0   3  18      337.89      370.88     50.33 o 
   1   3  18       29.46       25.05     22.33 o 
   2   3  18       10.71       -6.81     22.46 o 
   3   3  18      147.92      167.52     30.10 o 
   4   3  18       30.79      -30.81     32.05 o 
   5   3  18        3.79      -45.50     33.42 o 
   6   3  18        0.69      -46.81     32.60 o 
 -10   4  18      116.27       91.92     40.15 o 
  -9   4  18      115.29      136.59     41.22 o 
  -8   4  18       73.16       62.54     34.20 o 
  -7   4  18      200.69      168.35     33.15 o 
  -6   4  18       53.17       80.25     28.22 o 
  -5   4  18      668.78      783.88     47.03 o 
  -4   4  18      109.62      100.41     27.82 o 
  -3   4  18      308.57      376.95     49.69 o 
  -2   4  18       38.10       23.78     22.70 o 
  -1   4  18      588.64      620.35     66.61 o 
   0   4  18        3.93        8.44     28.13 o 
   1   4  18     1295.62     1258.87     67.84 o 
   2   4  18        2.56       -4.12     23.99 o 
   3   4  18      288.49      235.75     83.14 o 
   4   4  18       43.37       23.63     38.80 o 
   5   4  18      210.84      224.06    102.39 o 
  -9   5  18      412.19      440.61     59.24 o 
  -8   5  18        2.60      -15.78     34.57 o 
  -7   5  18       10.87       13.66     33.21 o 
  -6   5  18      126.42      141.27     32.81 o 
  -5   5  18       37.03       30.13     28.04 o 
  -4   5  18       27.65       25.72     25.61 o 
  -3   5  18        3.23       15.95     24.88 o 
  -2   5  18      499.53      556.42    140.79 o 
  -1   5  18      304.68      299.72     37.99 o 
   0   5  18        3.07      -34.31     22.88 o 
   1   5  18       14.61        2.57     26.80 o 
   2   5  18       20.84       -6.02     35.46 o 
   3   5  18       78.00       54.04     38.79 o 
   4   5  18        0.84      -28.72     33.23 o 
  -6   6  18      126.99      140.50     40.16 o 
  -5   6  18      103.24      110.29     34.36 o 
  -4   6  18      160.28      214.32     62.56 o 
  -3   6  18       52.10       -2.76     27.19 o 
  -2   6  18       33.97       12.81     28.61 o 
  -1   6  18       67.48       84.92     31.86 o 
   0   6  18      337.27      392.88     43.17 o 
   1   6  18      200.47      220.64    145.17 o 
 -11   0  19       12.89        6.04     39.11 o 
  -9   0  19      454.87      586.45     73.90 o 
  -7   0  19        3.96       47.65     38.68 o 
  -5   0  19      189.35      213.93     46.88 o 
  -3   0  19     1133.37     1085.19     68.63 o 
  -1   0  19      389.66      493.90     61.64 o 
   1   0  19      416.40      298.88     50.94 o 
   3   0  19      875.29      733.90     63.28 o 
   5   0  19      106.75      216.52     61.73 o 
 -12   1  19       40.72      -11.90     35.02 o 
 -11   1  19      313.51      337.52     39.91 o 
 -10   1  19       19.21       -1.13     21.54 o 
  -9   1  19      328.03      383.86     41.42 o 
  -8   1  19      399.95      527.29     39.69 o 
  -7   1  19     1963.20     1876.28     55.82 o 
  -6   1  19      205.15      279.33     75.32 o 
  -5   1  19      215.52      305.31     49.08 o 
  -4   1  19      148.21      166.44     46.19 o 
  -3   1  19        1.42       25.89     40.23 o 
  -2   1  19       14.48       10.68     21.60 o 
  -1   1  19      277.07      276.85    135.84 o 
   0   1  19       29.67        5.29     17.50 o 
   1   1  19      499.80      387.24     34.44 o 
   2   1  19      117.70      157.61     27.61 o 
   3   1  19      269.39      325.42     34.23 o 
   4   1  19      195.31      203.61     44.53 o 
   5   1  19      130.32      173.34     45.24 o 
   6   1  19       29.33        5.03     33.89 o 
   7   1  19       13.12        1.84     43.77 o 
 -12   2  19       18.82      -39.43     26.97 o 
 -11   2  19        6.33      -14.42     30.91 o 
 -10   2  19       45.20       88.00     34.08 o 
  -9   2  19      363.27      415.96     39.96 o 
  -8   2  19        4.40        3.03     21.26 o 
  -7   2  19      162.55      239.96     41.22 o 
  -6   2  19       59.98       60.88     24.29 o 
  -5   2  19      230.46      251.44     31.44 o 
  -4   2  19      110.63      107.98     24.87 o 
  -3   2  19      353.26      379.50    152.89 o 
  -2   2  19      270.18      283.07    108.35 o 
  -1   2  19       42.70       73.00     27.23 o 
   0   2  19      186.30      221.40     58.68 o 
   1   2  19      194.98      234.08     34.93 o 
   2   2  19      248.13      249.55     36.02 o 
   3   2  19      616.64      569.75     50.64 o 
   4   2  19      225.29      260.45     42.16 o 
   5   2  19       37.34       -1.65     35.68 o 
   6   2  19       42.70      -28.23     35.66 o 
 -11   3  19       40.76       14.72     35.17 o 
 -10   3  19      231.63      182.60     42.58 o 
  -9   3  19        0.80       27.85     64.45 o 
  -8   3  19      730.63      710.28     42.24 o 
  -7   3  19      107.25      108.24     28.41 o 
  -6   3  19      297.90      314.91     36.88 o 
  -5   3  19       36.80       44.17     23.90 o 
  -4   3  19      329.05      317.60     35.29 o 
  -3   3  19        8.82      -16.82     19.13 o 
  -2   3  19        2.27      -15.98     23.22 o 
  -1   3  19      344.35      212.25     63.24 o 
   0   3  19        9.30      -19.41     22.87 o 
   1   3  19       11.91      -20.45     20.38 o 
   2   3  19       71.92       48.14     23.77 o 
   3   3  19        0.37      -35.09     23.40 o 
   4   3  19      152.28      137.40     40.96 o 
   5   3  19        8.94      -16.07     35.05 o 
   6   3  19        3.24      -50.61     33.74 o 
 -10   4  19      100.40      107.12     40.80 o 
  -9   4  19       81.30       76.39     37.76 o 
  -8   4  19      181.51      289.60     93.50 o 
  -7   4  19        1.83      -22.49     23.67 o 
  -6   4  19      576.57      735.08     72.73 o 
  -5   4  19       18.96      -14.39     22.96 o 
  -4   4  19      236.61      285.86     36.55 o 
  -3   4  19       27.62       -4.60     23.33 o 
  -2   4  19      359.15      448.51     45.83 o 
  -1   4  19        1.32      -34.62     27.02 o 
   0   4  19      175.03      154.05     77.09 o 
   1   4  19        0.13       27.43     23.98 o 
   2   4  19      374.59      411.52    115.77 o 
   3   4  19        4.42      -24.17     30.86 o 
   4   4  19      366.30      275.57     96.35 o 
  -8   5  19      164.69      210.39     45.41 o 
  -7   5  19        6.80      -21.58     30.46 o 
  -6   5  19       50.17       31.50     32.13 o 
  -5   5  19      145.62      114.43     31.41 o 
  -4   5  19       75.85       78.31     30.11 o 
  -3   5  19        2.48      -21.80     26.50 o 
  -2   5  19        4.41       -4.29     24.96 o 
  -1   5  19        0.97      -25.37     25.34 o 
   0   5  19       54.69       61.86     35.85 o 
   1   5  19       15.60        0.46     26.87 o 
   2   5  19       14.34      -27.33     36.91 o 
   3   5  19        3.51       -1.00     36.91 o 
  -5   6  19       72.53      107.60     33.26 o 
  -4   6  19       44.58       16.69     30.09 o 
  -3   6  19      218.20      261.38     85.76 o 
  -2   6  19      104.45       88.26     32.89 o 
  -1   6  19      116.28      158.86     34.63 o 
 -10   0  20        2.75      -57.37     38.24 o 
  -8   0  20       15.11       -8.81     38.07 o 
  -6   0  20      289.42      300.69     57.07 o 
  -4   0  20     2108.83     2101.82     99.11 o 
  -2   0  20      217.70      333.50     57.07 o 
   0   0  20       48.43       75.19     41.61 o 
   2   0  20     1077.36     1060.41     73.38 o 
   4   0  20      310.60      399.63     67.34 o 
   6   0  20      211.75      306.74     74.24 o 
 -11   1  20      243.56      185.95     39.46 o 
 -10   1  20      761.41      775.25     42.60 o 
  -9   1  20      116.42       80.53     27.14 o 
  -8   1  20      321.18      421.85     51.41 o 
  -7   1  20      224.76      257.51     39.18 o 
  -6   1  20      951.36      865.57     47.02 o 
  -5   1  20      116.02      111.44     32.50 o 
  -4   1  20      125.29      153.74     33.13 o 
  -3   1  20       30.30       30.18     26.49 o 
  -2   1  20      278.68      229.87     95.61 o 
  -1   1  20        0.99      -16.66     19.77 o 
   0   1  20        2.76        0.20     19.30 o 
   1   1  20       24.50        6.91     19.73 o 
   2   1  20      144.67      103.40     26.09 o 
   3   1  20       19.41      -15.65     26.42 o 
   4   1  20       47.45       42.46     34.93 o 
   5   1  20        0.19      -20.83     32.09 o 
   6   1  20        5.72      -67.86     45.24 o 
 -11   2  20        1.11        6.16     37.30 o 
 -10   2  20      202.67      218.07     48.30 o 
  -9   2  20        0.30      -14.15     22.27 o 
  -8   2  20       27.65       57.29     30.92 o 
  -7   2  20       60.80       22.61     23.91 o 
  -6   2  20       53.74       45.97     24.35 o 
  -5   2  20      335.98      385.75     70.16 o 
  -4   2  20      691.85      650.50     42.72 o 
  -3   2  20      504.23      444.31    166.75 o 
  -2   2  20       85.31       67.51     30.04 o 
  -1   2  20       52.53       61.25     48.39 o 
   0   2  20      301.91      279.35     60.36 o 
   1   2  20      277.11      280.92     81.88 o 
   2   2  20      560.26      535.52    113.69 o 
   3   2  20      337.18      410.85     55.47 o 
   4   2  20      112.34      103.68     30.29 o 
   5   2  20       60.30       55.55     38.56 o 
 -10   3  20        0.68      -32.16     27.25 o 
  -9   3  20      317.64      335.59     76.62 o 
  -8   3  20       20.13       24.00     25.56 o 
  -7   3  20      480.08      545.14     73.42 o 
  -6   3  20        5.76      -19.09     20.45 o 
  -5   3  20      309.95      348.63     45.30 o 
  -4   3  20       14.47      -15.62     22.04 o 
  -3   3  20      189.18      184.53     64.14 o 
  -2   3  20      122.39       80.65     30.43 o 
  -1   3  20        2.50      -27.80     25.39 o 
   0   3  20       14.85      -14.33     20.48 o 
   1   3  20        7.88       -4.35     23.38 o 
   2   3  20        3.88      -30.38     22.90 o 
   3   3  20       68.52       83.03     30.14 o 
   4   3  20       53.65       73.30     36.29 o 
   5   3  20       10.18      -18.60     36.52 o 
  -9   4  20       98.38      131.66     43.70 o 
  -8   4  20       19.05      -17.45     32.80 o 
  -7   4  20       49.79       13.60     26.19 o 
  -6   4  20        1.68      -12.66     24.64 o 
  -5   4  20      354.77      443.49     44.06 o 
  -4   4  20       47.85       43.86     27.14 o 
  -3   4  20      272.06      336.98     63.57 o 
  -2   4  20       63.82       55.96     27.01 o 
  -1   4  20      230.01      312.55    135.76 o 
   0   4  20       40.73       10.66     24.96 o 
   1   4  20      578.87      561.64    141.04 o 
   2   4  20       16.18      -15.18     23.78 o 
   3   4  20      317.55      379.71    131.57 o 
  -7   5  20       96.72       83.66     43.68 o 
  -6   5  20      114.53       93.94     33.63 o 
  -5   5  20      139.55      183.82     45.87 o 
  -4   5  20       92.29       55.51     30.75 o 
  -3   5  20      242.77      235.93     38.57 o 
  -2   5  20       23.49       37.08     27.90 o 
  -1   5  20        1.62      -35.11     23.41 o 
   0   5  20       11.64       24.70     29.88 o 
   1   5  20       19.32        0.15     28.07 o 
 -11   0  21        4.68      -39.97     39.63 o 
  -9   0  21        3.13      -52.19     34.79 o 
  -7   0  21        1.13        7.51     37.12 o 
  -5   0  21      605.02      745.56     78.48 o 
  -3   0  21      310.81      383.74     59.22 o 
  -1   0  21      435.16      486.05     67.17 o 
   1   0  21      711.89      737.79     62.59 o 
   3   0  21      522.37      563.92     75.54 o 
   5   0  21      291.99      355.51     72.86 o 
 -11   1  21      269.63      210.99     62.94 o 
 -10   1  21       55.01       80.91     28.64 o 
  -9   1  21      493.52      618.55     75.82 o 
  -8   1  21      160.92      160.31     37.79 o 
  -7   1  21      332.11      347.28     45.11 o 
  -6   1  21       98.17       88.28     32.12 o 
  -5   1  21      598.76      602.80     52.59 o 
  -4   1  21       37.61       27.28     26.54 o 
  -3   1  21      199.96      278.97     39.86 o 
  -2   1  21       44.32       43.38     23.34 o 
  -1   1  21      307.89      171.28    130.49 o 
   0   1  21       63.53       46.65     46.79 o 
   1   1  21      142.43      176.29     46.71 o 
   2   1  21       41.47       25.30     28.96 o 
   3   1  21        3.72      -34.62     27.40 o 
   4   1  21        7.86       10.13     34.47 o 
   5   1  21        5.00      -29.35     32.15 o 
 -10   2  21        1.72      -42.06     28.38 o 
  -9   2  21        5.31      -35.61     23.74 o 
  -8   2  21        5.34       42.50     25.95 o 
  -7   2  21        8.93      -29.82     21.62 o 
  -6   2  21       63.03       35.75     24.83 o 
  -5   2  21      311.51      242.96     52.40 o 
  -4   2  21      130.24      115.10     90.56 o 
  -3   2  21      330.51      236.12     64.92 o 
  -2   2  21      259.67      230.45     63.15 o 
  -1   2  21      265.31      251.71    126.39 o 
   0   2  21      227.19      194.38     70.11 o 
   1   2  21      273.55      289.90     55.55 o 
   2   2  21      312.49      400.95     87.26 o 
   3   2  21      124.15      169.79     33.74 o 
   4   2  21      210.66      272.07     38.36 o 
  -9   3  21        3.71       -9.36     30.51 o 
  -8   3  21      387.43      430.42     43.51 o 
  -7   3  21        7.70        3.90     25.84 o 
  -6   3  21      647.72      694.15     46.10 o 
  -5   3  21       20.62       36.56     25.45 o 
  -4   3  21      258.08      226.24     33.55 o 
  -3   3  21       18.32       25.56     29.66 o 
  -2   3  21      313.57      286.32    134.89 o 
  -1   3  21       19.82        1.46     26.99 o 
   0   3  21      146.89       85.89     43.00 o 
   1   3  21       11.36      -23.06     20.67 o 
   2   3  21       43.24       15.14     27.90 o 
   3   3  21       72.62       39.90     28.90 o 
  -8   4  21        2.25       -5.20     30.56 o 
  -7   4  21       21.24      -13.29     33.41 o 
  -6   4  21       56.40       51.57     30.57 o 
  -5   4  21       22.49       -8.12     27.96 o 
  -4   4  21      285.15      283.21     50.90 o 
  -3   4  21        5.40      -17.28     25.91 o 
  -2   4  21      606.23      594.40    157.73 o 
  -1   4  21       15.84       -7.91     30.14 o 
   0   4  21      230.99      327.87     77.67 o 
   1   4  21        6.42       -2.25     24.82 o 
   2   4  21      341.04      408.69    146.92 o 
  -5   5  21      193.03      208.97     92.72 o 
  -4   5  21       17.34      -25.95     26.83 o 
  -3   5  21       61.85       28.15     30.09 o 
  -2   5  21       59.60       47.92     29.66 o 
  -1   5  21       52.82       92.28     42.04 o 
 -10   0  22        4.70      -39.97     38.68 o 
  -8   0  22        2.48      -21.24     36.35 o 
  -6   0  22        3.42        4.23     36.60 o 
  -4   0  22      581.66      675.03     80.72 o 
  -2   0  22       55.52       70.88     42.48 o 
   2   0  22      808.16      708.95     67.51 o 
   4   0  22      223.89      336.95     77.09 o 
 -10   1  22      324.70      418.71     52.40 o 
  -9   1  22       39.37       22.68     41.57 o 
  -8   1  22      567.95      721.15     66.73 o 
  -7   1  22      210.47      198.33     40.78 o 
  -6   1  22      530.10      629.68     57.23 o 
  -5   1  22      197.64      262.83     40.80 o 
  -4   1  22      788.50      723.58     46.33 o 
  -3   1  22      405.51      475.73     69.93 o 
  -2   1  22      507.92      416.54    354.09 o 
  -1   1  22      174.55       85.98     83.40 o 
   0   1  22      392.04      332.91    216.13 o 
   1   1  22       71.40       53.95     29.55 o 
   2   1  22       87.62      110.05     34.04 o 
   3   1  22       32.63       12.44     31.80 o 
   4   1  22       32.66       21.56     36.83 o 
  -9   2  22        8.80      -11.81     24.25 o 
  -8   2  22       49.06       -1.31     26.56 o 
  -7   2  22        0.41      -33.85     23.02 o 
  -6   2  22        2.20      -34.10     28.00 o 
  -5   2  22       68.77       45.02     30.14 o 
  -4   2  22      217.61      112.97     53.05 o 
  -3   2  22      224.71      192.30    127.30 o 
  -2   2  22       48.23       11.63     24.10 o 
  -1   2  22       72.11       97.28     33.46 o 
   0   2  22      167.37      110.52     43.92 o 
   1   2  22      422.94      419.57     96.01 o 
   2   2  22      117.22      113.86     28.52 o 
   3   2  22      233.94      202.53     41.30 o 
  -8   3  22       16.49      -17.14     25.18 o 
  -7   3  22      649.41      783.85    126.49 o 
  -6   3  22        9.66      -14.74     23.49 o 
  -5   3  22      417.63      473.71     45.25 o 
  -4   3  22        6.18      -22.90     27.51 o 
  -3   3  22      420.86      342.14    127.86 o 
  -2   3  22       13.34        5.37     28.03 o 
  -1   3  22      304.36      262.01    180.39 o 
   0   3  22        1.63      -13.35     24.72 o 
   1   3  22      132.36       86.45     37.68 o 
   2   3  22       34.86      -10.24     23.49 o 
  -6   4  22        0.21      -12.49     28.73 o 
  -5   4  22       46.77       10.37     29.57 o 
  -4   4  22       18.40       -7.85     26.65 o 
  -3   4  22      155.34      143.60     64.96 o 
  -2   4  22        9.62      -25.42     28.04 o 
  -1   4  22      102.20      156.44     94.75 o 
   0   4  22        3.64      -20.42     23.74 o 
  -9   0  23       33.66      -22.45     43.08 o 
  -7   0  23       11.60        6.13     39.89 o 
  -5   0  23       52.03      150.22     53.27 o 
  -3   0  23        5.64      -27.97     35.57 o 
  -1   0  23      183.13      165.07     52.83 o 
   1   0  23      366.73      162.65     51.02 o 
   3   0  23      370.71      432.78     78.30 o 
  -9   1  23      159.87      247.08     65.01 o 
  -8   1  23       57.80       61.44     37.17 o 
  -7   1  23      576.72      750.37     62.89 o 
  -6   1  23      330.00      326.15     46.91 o 
  -5   1  23      878.94      695.96     47.37 o 
  -4   1  23      160.12      171.89     40.83 o 
  -3   1  23      307.10      244.69    180.39 o 
  -2   1  23       90.43       56.68     37.51 o 
  -1   1  23      325.54      202.09    179.22 o 
   0   1  23       90.13       35.00     25.85 o 
   1   1  23      256.77      119.78     31.35 o 
   2   1  23       27.16       81.56     36.21 o 
  -8   2  23       14.62       -7.73     35.61 o 
  -7   2  23        1.30      -35.72     29.33 o 
  -6   2  23       11.47      -27.91     29.62 o 
  -5   2  23       82.50       22.67     27.66 o 
  -4   2  23        1.32      -13.99     22.55 o 
  -3   2  23        2.13       11.03     31.42 o 
  -2   2  23       54.17      -14.63     25.81 o 
  -1   2  23       19.78       10.83     20.94 o 
   0   2  23      129.60       83.28     49.25 o 
   1   2  23      183.27      151.79     90.17 o 
   2   2  23      151.83       87.31     71.44 o 
  -7   3  23       15.96       34.55     30.81 o 
  -6   3  23      645.00      788.49    109.56 o 
  -5   3  23        0.65      -39.65     28.85 o 
  -4   3  23      304.92      328.93    188.76 o 
  -3   3  23        0.32       11.86     28.83 o 
  -2   3  23      333.29      333.31    281.14 o 
  -1   3  23        1.12      -32.83     21.89 o 
   0   3  23      195.04      178.24     72.67 o 
  -8   0  24      100.72       27.63     46.36 o 
  -6   0  24       17.97      -41.09     41.44 o 
  -4   0  24       20.87       15.37     48.00 o 
  -2   0  24        3.21       28.49     46.88 o 
   0   0  24       42.16       19.51     34.10 o 
  -7   1  24       62.59       41.28     33.94 o 
  -6   1  24      451.81      602.19     57.81 o 
  -5   1  24      121.56       75.42     37.66 o 
  -4   1  24      431.03      551.05     75.50 o 
  -3   1  24       92.98       53.91     37.60 o 
  -2   1  24      144.03       76.72     71.87 o 
  -1   1  24       64.06       42.32     33.63 o 
   0   1  24      384.25      286.65    155.27 o 
   1   1  24      139.54       81.40     30.25 o 
  -6   2  24        0.10      -15.79     29.48 o 
  -5   2  24        6.57      -17.16     26.07 o 
  -4   2  24       13.62      -19.78     24.27 o 
  -3   2  24        2.01      -14.50     20.71 o 
  -2   2  24        6.16        0.74     24.05 o 
  -1   2  24        0.38      -39.20     36.30 o 
   0   2  24       21.51       -1.08     22.14 o 
  -5   0  25       37.54      -20.63     46.62 o 
  -3   0  25        2.97        0.52     39.54 o 
  -5   1  25      482.89      625.38     85.47 o 
  -4   1  25       59.01       15.14     39.93 o 
  -3   1  25      249.45      164.58    152.25 o 
  -2   1  25      111.12       40.51     47.65 o 
                                                 
